# Supplementary material for: Activated whole-body arginine pathway in high-active mice
Source: PLoS One. 2020 Jun 26;15(6):e0235095. doi: 10.1371/journal.pone.0235095 (PMC7319332; doi:10.1371/journal.pone.0235095)
Supplement: S1 File — (ZIP) [file pone.0235095.s001.zip]

Archive with 18 entries (18 files):
- MiceRun2-IsotopePulse.xlsx
- MiceRun2-IsotopePulseCalc.xlsx
- MiceRun2-IsotopePulseFittingGroup02GLU1(15N)-new.pzfx
- MiceRun2-IsotopePulseFittingGroup02GLU2-new - Metabolite.pzfx
- MiceRun2-IsotopePulseFittingGroup02GLU2-new.pzfx
- MiceRun2-IsotopePulseFittingGroup05GLN2(13C2)-new.pzfx
- MiceRun2-IsotopePulseFittingGroup05GLN2(15N2)-new.pzfx
- MiceRun2-IsotopePulseFittingGroup05GLN2-new - Metabolite.pzfx
- MiceRun2-IsotopePulseFittingGroup06CIT1-new.pzfx
- MiceRun2-IsotopePulseFittingGroup06CIT5(5-13C5)-new.pzfx
- MiceRun2-IsotopePulseFittingGroup06CIT5(d4)-new - Metabolite.pzfx
- MiceRun2-IsotopePulseFittingGroup06CIT5(M5)-new.pzfx
- MiceRun2-IsotopePulseFittingGroup10ARG2-new -Metabolite.pzfx
- MiceRun2-IsotopePulseFittingGroup10ARG2-new.pzfx
- MiceRun2-IsotopePulseFittingGroup10ARG5(M5)-new.pzfx
- MiceRun2-IsotopePulseFittingGroup22PHE0forPhe6POS-new -Metabolite.pzfx
- MiceRun2-IsotopePulseFittingGroup22PHE0forPhe6POS-new.pzfx
- MiceRun2-IsotopePulseFittingGroup23ORN5(M5)-new.pzfx
