# Supplementary material for: Activated whole-body arginine pathway in high-active mice
Source: PLoS One. 2020 Jun 26;15(6):e0235095. doi: 10.1371/journal.pone.0235095 (PMC7319332; doi:10.1371/journal.pone.0235095)
Supplement: S1 File — (ZIP) [file pone.0235095.s001.zip › MiceRun2-IsotopePulse.xlsx]

## Sheet: cTTR
									nmol	nmol	nmol	nmol	nmol	nmol	nmol	nmol	nmol	nmol	nmol	nmol	nmol	nmol	nmol	nmol	nmol	nmol	nmol	nmol	nmol	nmol	nmol	nmol	nmol
Animal	Sample#	Time	Actual Time (min)	Actual Time (sec)	Actual Time (min - decimal	Total body weight (g)	Lean Body Mass [lbm] (g)	Pulse Volume (ml)	L-Arginine:HCl (Guanido-15N2)	L-Citrulline (5-13C; 4,4,5,5-D4)	L-Ornithine:HCL (13C5)	L-Glutamine (15N2)	L-Glutamic acid (1,2-13C2)	Glycine (1-13C)	Glycerol (13C3)	L-Histidine:HCL:H2O (<5% D) (15N3)	Alpha-ketoisocaproic acid, sodium salt (1-13C)	L-Leucine (13C6)	L-Methionine (methyl-D3)	L-Methionine (1-13C)	DL-Homocysteine ((3,3,4,4-D4)	Tau-Methyl-L-histidine (Methyl-D3)	trans-4-Hydroxy-L-proline (2,5,5-D3)	L-Phenylalanine (Ring-13C6)	L-Taurine (1,2-13C2)	L-Tryptophan (Indole-D5)	L-Tyrosine (Ring-D4)	Urea (13C)	L-Isoleucine (1-13C)	2-keto-3-methyl-pentanoate (13C6)	L-Valine (13C5)	Alpha-ketoisovaleric acid, sodium salt (Dimethyl-13C2)	3-Hydroxy-isovaleric Acid (3,4,methyl-13C3)					02 GLU2 (1,2-13C2) p POS bkg(0.00504)	06 CIT5 (non-ureidoM5) incl. 13C5 m(orn->) & 5-13C,d4 p(0.2/0.05) bkg(0)	10 ARG5 (non-guanidoM5) incl 5-13C,d4 m(cit-> ) & 13C5 mm(orn->cit-> ) NEG bkg(0)	18 MET4 (anyM4) incl 3,3,4,4-D4 m(hCys->) & proxy Met(1-13C,me-d3) bk(0.00001)	19 ILE1 (1-13C) p(0.12/0.005) bk(0.01158)	20 LEU1 (1-13C) m(kic->) bk(0.01158)	24 HIS3 (15N3) p(0.1-0.015) bkg(0.0003686)	06 CIT5 (1,2,3,4,5-13C5) m(orn-> ) mz 164>117 bkg(0)	11 tauMEH3 (methyl-D3) p(0.4/0.12) bkg(0.00005)	18 MET3 (methyl-D3) p(0.09/0.005) bkg(0.0005)	21 TRP5 (indole-D5) p(0.13/0.01) bkg(0.0000018)	23 ORN5' (5-13C;4,4,5,5-D4) m(cit-> ) + 0.00457 X Orn(13C5) bkg(0)
A	0	0	0	0	0		20.4	0.1	381.7	137.2	245.9	1699.6	196.8	992.6	597.2	462.3	171.2	474.4	151.5	109.2	325.6	38.2	214.9	271.8	221.1	145.3	161.1	7333.3	395.4	473.6	993.1	252.1	247.7	0	0	0		#N/A	#N/A	#N/A	#N/A	#N/A	#N/A	#N/A	#N/A	#N/A	#N/A	#N/A	#N/A
A		1	#N/A	#N/A	1		20.4	0.1	381.7	137.2	245.9	1699.6	196.8	992.6	597.2	462.3	171.2	474.4	151.5	109.2	325.6	38.2	214.9	271.8	221.1	145.3	161.1	7333.3	395.4	473.6	993.1	252.1	247.7	0	0	0		#N/A	#N/A	#N/A	#N/A	#N/A	#N/A	#N/A	#N/A	#N/A	#N/A	#N/A	#N/A
A	1	3	3	0	3		20.4	0.1	381.7	137.2	245.9	1699.6	196.8	992.6	597.2	462.3	171.2	474.4	151.5	109.2	325.6	38.2	214.9	271.8	221.1	145.3	161.1	7333.3	395.4	473.6	993.1	252.1	247.7	0	0	0		0.00254057	#VALUE!	#VALUE!	0.000399422	0.0118931	0.0107283	0.00052868	#VALUE!	#VALUE!	0.000543821	0.00240732	#VALUE!
A		5	#N/A	#N/A	5		20.4	0.1	381.7	137.2	245.9	1699.6	196.8	992.6	597.2	462.3	171.2	474.4	151.5	109.2	325.6	38.2	214.9	271.8	221.1	145.3	161.1	7333.3	395.4	473.6	993.1	252.1	247.7	0	0	0		#N/A	#N/A	#N/A	#N/A	#N/A	#N/A	#N/A	#N/A	#N/A	#N/A	#N/A	#N/A
A	2	7	7	0	7		20.4	0.1	381.7	137.2	245.9	1699.6	196.8	992.6	597.2	462.3	171.2	474.4	151.5	109.2	325.6	38.2	214.9	271.8	221.1	145.3	161.1	7333.3	395.4	473.6	993.1	252.1	247.7	0	0	0		0.00222016	#VALUE!	#VALUE!	0.0004797	0.0109038	0.0106704	0.000342034	#VALUE!	#VALUE!	0.000623433	0.00227247	#VALUE!
A		10	#N/A	#N/A	10		20.4	0.1	381.7	137.2	245.9	1699.6	196.8	992.6	597.2	462.3	171.2	474.4	151.5	109.2	325.6	38.2	214.9	271.8	221.1	145.3	161.1	7333.3	395.4	473.6	993.1	252.1	247.7	0	0	0		#N/A	#N/A	#N/A	#N/A	#N/A	#N/A	#N/A	#N/A	#N/A	#N/A	#N/A	#N/A
A	3	15	15	5	15.0833		20.4	0.1	381.7	137.2	245.9	1699.6	196.8	992.6	597.2	462.3	171.2	474.4	151.5	109.2	325.6	38.2	214.9	271.8	221.1	145.3	161.1	7333.3	395.4	473.6	993.1	252.1	247.7	0	0	0		0.00142126	#VALUE!	#VALUE!	0.000460411	0.0122919	0.0107037	0.000488994	#VALUE!	#VALUE!	0.000534087	0.00298565	#VALUE!
A		20	#N/A	#N/A	20		20.4	0.1	381.7	137.2	245.9	1699.6	196.8	992.6	597.2	462.3	171.2	474.4	151.5	109.2	325.6	38.2	214.9	271.8	221.1	145.3	161.1	7333.3	395.4	473.6	993.1	252.1	247.7	0	0	0		#N/A	#N/A	#N/A	#N/A	#N/A	#N/A	#N/A	#N/A	#N/A	#N/A	#N/A	#N/A
A	4	25	25	8	25.1333		20.4	0.1	381.7	137.2	245.9	1699.6	196.8	992.6	597.2	462.3	171.2	474.4	151.5	109.2	325.6	38.2	214.9	271.8	221.1	145.3	161.1	7333.3	395.4	473.6	993.1	252.1	247.7	0	0	0		0.00124538	#VALUE!	#VALUE!	0.000484621	0.0117616	0.010548	0.000443445	#VALUE!	#VALUE!	0.000552198	0.00256899	#VALUE!
A		30	#N/A	#N/A	30		20.4	0.1	381.7	137.2	245.9	1699.6	196.8	992.6	597.2	462.3	171.2	474.4	151.5	109.2	325.6	38.2	214.9	271.8	221.1	145.3	161.1	7333.3	395.4	473.6	993.1	252.1	247.7	0	0	0		#N/A	#N/A	#N/A	#N/A	#N/A	#N/A	#N/A	#N/A	#N/A	#N/A	#N/A	#N/A
A	5	40	41	18	41.3		20.4	0.1	381.7	137.2	245.9	1699.6	196.8	992.6	597.2	462.3	171.2	474.4	151.5	109.2	325.6	38.2	214.9	271.8	221.1	145.3	161.1	7333.3	395.4	473.6	993.1	252.1	247.7	0	0	0		0.00134651	#VALUE!	#VALUE!	0.000403583	0.0113704	0.011263	0.000436248	#VALUE!	#VALUE!	0.000562172	0.00292938	#VALUE!
B	mouse died	0	0	0	0		19.02	0.1	381.7	137.2	245.9	1699.6	196.8	992.6	597.2	462.3	171.2	474.4	151.5	109.2	325.6	38.2	214.9	271.8	221.1	145.3	161.1	7333.3	395.4	473.6	993.1	252.1	247.7	0	0	0		#N/A	#N/A	#N/A	#N/A	#N/A	#N/A	#N/A	#N/A	#N/A	#N/A	#N/A	#N/A
B	1	1	#N/A	#N/A	1		19.02	0.1	381.7	137.2	245.9	1699.6	196.8	992.6	597.2	462.3	171.2	474.4	151.5	109.2	325.6	38.2	214.9	271.8	221.1	145.3	161.1	7333.3	395.4	473.6	993.1	252.1	247.7	0	0	0		#N/A	#N/A	#N/A	#N/A	#N/A	#N/A	#N/A	#N/A	#N/A	#N/A	#N/A	#N/A
B	2	3	#N/A	#N/A	3		19.02	0.1	381.7	137.2	245.9	1699.6	196.8	992.6	597.2	462.3	171.2	474.4	151.5	109.2	325.6	38.2	214.9	271.8	221.1	145.3	161.1	7333.3	395.4	473.6	993.1	252.1	247.7	0	0	0		#N/A	#N/A	#N/A	#N/A	#N/A	#N/A	#N/A	#N/A	#N/A	#N/A	#N/A	#N/A
B	3	5	#N/A	#N/A	5		19.02	0.1	381.7	137.2	245.9	1699.6	196.8	992.6	597.2	462.3	171.2	474.4	151.5	109.2	325.6	38.2	214.9	271.8	221.1	145.3	161.1	7333.3	395.4	473.6	993.1	252.1	247.7	0	0	0		#N/A	#N/A	#N/A	#N/A	#N/A	#N/A	#N/A	#N/A	#N/A	#N/A	#N/A	#N/A
B	4	7	#N/A	#N/A	7		19.02	0.1	381.7	137.2	245.9	1699.6	196.8	992.6	597.2	462.3	171.2	474.4	151.5	109.2	325.6	38.2	214.9	271.8	221.1	145.3	161.1	7333.3	395.4	473.6	993.1	252.1	247.7	0	0	0		#N/A	#N/A	#N/A	#N/A	#N/A	#N/A	#N/A	#N/A	#N/A	#N/A	#N/A	#N/A
B	5	10	#N/A	#N/A	10		19.02	0.1	381.7	137.2	245.9	1699.6	196.8	992.6	597.2	462.3	171.2	474.4	151.5	109.2	325.6	38.2	214.9	271.8	221.1	145.3	161.1	7333.3	395.4	473.6	993.1	252.1	247.7	0	0	0		#N/A	#N/A	#N/A	#N/A	#N/A	#N/A	#N/A	#N/A	#N/A	#N/A	#N/A	#N/A
B	6	15	#N/A	#N/A	15		19.02	0.1	381.7	137.2	245.9	1699.6	196.8	992.6	597.2	462.3	171.2	474.4	151.5	109.2	325.6	38.2	214.9	271.8	221.1	145.3	161.1	7333.3	395.4	473.6	993.1	252.1	247.7	0	0	0		#N/A	#N/A	#N/A	#N/A	#N/A	#N/A	#N/A	#N/A	#N/A	#N/A	#N/A	#N/A
B	7	20	#N/A	#N/A	20		19.02	0.1	381.7	137.2	245.9	1699.6	196.8	992.6	597.2	462.3	171.2	474.4	151.5	109.2	325.6	38.2	214.9	271.8	221.1	145.3	161.1	7333.3	395.4	473.6	993.1	252.1	247.7	0	0	0		#N/A	#N/A	#N/A	#N/A	#N/A	#N/A	#N/A	#N/A	#N/A	#N/A	#N/A	#N/A
B	8	25	#N/A	#N/A	25		19.02	0.1	381.7	137.2	245.9	1699.6	196.8	992.6	597.2	462.3	171.2	474.4	151.5	109.2	325.6	38.2	214.9	271.8	221.1	145.3	161.1	7333.3	395.4	473.6	993.1	252.1	247.7	0	0	0		#N/A	#N/A	#N/A	#N/A	#N/A	#N/A	#N/A	#N/A	#N/A	#N/A	#N/A	#N/A
B	9	30	#N/A	#N/A	30		19.02	0.1	381.7	137.2	245.9	1699.6	196.8	992.6	597.2	462.3	171.2	474.4	151.5	109.2	325.6	38.2	214.9	271.8	221.1	145.3	161.1	7333.3	395.4	473.6	993.1	252.1	247.7	0	0	0		#N/A	#N/A	#N/A	#N/A	#N/A	#N/A	#N/A	#N/A	#N/A	#N/A	#N/A	#N/A
B	10	40	#N/A	#N/A	40		19.02	0.1	381.7	137.2	245.9	1699.6	196.8	992.6	597.2	462.3	171.2	474.4	151.5	109.2	325.6	38.2	214.9	271.8	221.1	145.3	161.1	7333.3	395.4	473.6	993.1	252.1	247.7	0	0	0		#N/A	#N/A	#N/A	#N/A	#N/A	#N/A	#N/A	#N/A	#N/A	#N/A	#N/A	#N/A
C	0	0	0	0	0		20.99	0.1	381.7	137.2	245.9	1699.6	196.8	992.6	597.2	462.3	171.2	474.4	151.5	109.2	325.6	38.2	214.9	271.8	221.1	145.3	161.1	7333.3	395.4	473.6	993.1	252.1	247.7	0	0	0		#N/A	#N/A	#N/A	#N/A	#N/A	#N/A	#N/A	#N/A	#N/A	#N/A	#N/A	#N/A
C		1	#N/A	#N/A	1		20.99	0.1	381.7	137.2	245.9	1699.6	196.8	992.6	597.2	462.3	171.2	474.4	151.5	109.2	325.6	38.2	214.9	271.8	221.1	145.3	161.1	7333.3	395.4	473.6	993.1	252.1	247.7	0	0	0		#N/A	#N/A	#N/A	#N/A	#N/A	#N/A	#N/A	#N/A	#N/A	#N/A	#N/A	#N/A
C	6	3	3	38	3.63333		20.99	0.1	381.7	137.2	245.9	1699.6	196.8	992.6	597.2	462.3	171.2	474.4	151.5	109.2	325.6	38.2	214.9	271.8	221.1	145.3	161.1	7333.3	395.4	473.6	993.1	252.1	247.7	0	0	0		0.00200586	#VALUE!	#VALUE!	0.000450423	0.0121345	0.0105233	0.000395957	#VALUE!	#VALUE!	0.000582017	0.00369458	#VALUE!
C		5	#N/A	#N/A	5		20.99	0.1	381.7	137.2	245.9	1699.6	196.8	992.6	597.2	462.3	171.2	474.4	151.5	109.2	325.6	38.2	214.9	271.8	221.1	145.3	161.1	7333.3	395.4	473.6	993.1	252.1	247.7	0	0	0		#N/A	#N/A	#N/A	#N/A	#N/A	#N/A	#N/A	#N/A	#N/A	#N/A	#N/A	#N/A
C	7	7	8	10	8.16667		20.99	0.1	381.7	137.2	245.9	1699.6	196.8	992.6	597.2	462.3	171.2	474.4	151.5	109.2	325.6	38.2	214.9	271.8	221.1	145.3	161.1	7333.3	395.4	473.6	993.1	252.1	247.7	0	0	0		0.00141301	#VALUE!	#VALUE!	0.000422749	0.0113134	0.0109121	0.000392289	#VALUE!	#VALUE!	0.000661949	0.00448132	#VALUE!
C		10	#N/A	#N/A	10		20.99	0.1	381.7	137.2	245.9	1699.6	196.8	992.6	597.2	462.3	171.2	474.4	151.5	109.2	325.6	38.2	214.9	271.8	221.1	145.3	161.1	7333.3	395.4	473.6	993.1	252.1	247.7	0	0	0		#N/A	#N/A	#N/A	#N/A	#N/A	#N/A	#N/A	#N/A	#N/A	#N/A	#N/A	#N/A
C	8	15	15	45	15.75		20.99	0.1	381.7	137.2	245.9	1699.6	196.8	992.6	597.2	462.3	171.2	474.4	151.5	109.2	325.6	38.2	214.9	271.8	221.1	145.3	161.1	7333.3	395.4	473.6	993.1	252.1	247.7	0	0	0		0.00137872	#VALUE!	#VALUE!	0.000505133	0.0105498	0.0111271	0.000446516	#VALUE!	#VALUE!	0.000473656	0.0063723	#VALUE!
C		20	#N/A	#N/A	20		20.99	0.1	381.7	137.2	245.9	1699.6	196.8	992.6	597.2	462.3	171.2	474.4	151.5	109.2	325.6	38.2	214.9	271.8	221.1	145.3	161.1	7333.3	395.4	473.6	993.1	252.1	247.7	0	0	0		#N/A	#N/A	#N/A	#N/A	#N/A	#N/A	#N/A	#N/A	#N/A	#N/A	#N/A	#N/A
C	9	25	25	3	25.05		20.99	0.1	381.7	137.2	245.9	1699.6	196.8	992.6	597.2	462.3	171.2	474.4	151.5	109.2	325.6	38.2	214.9	271.8	221.1	145.3	161.1	7333.3	395.4	473.6	993.1	252.1	247.7	0	0	0		0.00113081	#VALUE!	#VALUE!	0.000484452	0.0108115	0.00988282	0.000459348	#VALUE!	#VALUE!	0.00053346	0.00738884	#VALUE!
C		30	#N/A	#N/A	30		20.99	0.1	381.7	137.2	245.9	1699.6	196.8	992.6	597.2	462.3	171.2	474.4	151.5	109.2	325.6	38.2	214.9	271.8	221.1	145.3	161.1	7333.3	395.4	473.6	993.1	252.1	247.7	0	0	0		#N/A	#N/A	#N/A	#N/A	#N/A	#N/A	#N/A	#N/A	#N/A	#N/A	#N/A	#N/A
C	10	40	39	46	39.7667		20.99	0.1	381.7	137.2	245.9	1699.6	196.8	992.6	597.2	462.3	171.2	474.4	151.5	109.2	325.6	38.2	214.9	271.8	221.1	145.3	161.1	7333.3	395.4	473.6	993.1	252.1	247.7	0	0	0		0.00105679	#VALUE!	#VALUE!	0.000435782	0.0112763	0.0101115	0.000396071	#VALUE!	#VALUE!	0.000618418	0.0063619	#VALUE!
D	0	0	0	0	0		23.54	0.1	381.7	137.2	245.9	1699.6	196.8	992.6	597.2	462.3	171.2	474.4	151.5	109.2	325.6	38.2	214.9	271.8	221.1	145.3	161.1	7333.3	395.4	473.6	993.1	252.1	247.7	0	0	0		#N/A	#N/A	#N/A	#N/A	#N/A	#N/A	#N/A	#N/A	#N/A	#N/A	#N/A	#N/A
D	11	1	1	9	1.15		23.54	0.1	381.7	137.2	245.9	1699.6	196.8	992.6	597.2	462.3	171.2	474.4	151.5	109.2	325.6	38.2	214.9	271.8	221.1	145.3	161.1	7333.3	395.4	473.6	993.1	252.1	247.7	0	0	0		#N/A	0.0600664	0.00830152	0.00551969	0.0482994	0.0160781	0.0830816	0.00258039	0.144254	0.054792	0.113947	0.00306205
D		3	#N/A	#N/A	3		23.54	0.1	381.7	137.2	245.9	1699.6	196.8	992.6	597.2	462.3	171.2	474.4	151.5	109.2	325.6	38.2	214.9	271.8	221.1	145.3	161.1	7333.3	395.4	473.6	993.1	252.1	247.7	0	0	0		#N/A	#N/A	#N/A	#N/A	#N/A	#N/A	#N/A	#N/A	#N/A	#N/A	#N/A	#N/A
D	12	5	4	50	4.83333		23.54	0.1	381.7	137.2	245.9	1699.6	196.8	992.6	597.2	462.3	171.2	474.4	151.5	109.2	325.6	38.2	214.9	271.8	221.1	145.3	161.1	7333.3	395.4	473.6	993.1	252.1	247.7	0	0	0		#N/A	0.0282416	0.0054231	0.00326486	0.0208544	0.0132669	0.0272416	0.00555581	0.0859437	0.0157642	0.0461172	0.00253261
D		7	#N/A	#N/A	7		23.54	0.1	381.7	137.2	245.9	1699.6	196.8	992.6	597.2	462.3	171.2	474.4	151.5	109.2	325.6	38.2	214.9	271.8	221.1	145.3	161.1	7333.3	395.4	473.6	993.1	252.1	247.7	0	0	0		#N/A	#N/A	#N/A	#N/A	#N/A	#N/A	#N/A	#N/A	#N/A	#N/A	#N/A	#N/A
D	13	10	10	12	10.2		23.54	0.1	381.7	137.2	245.9	1699.6	196.8	992.6	597.2	462.3	171.2	474.4	151.5	109.2	325.6	38.2	214.9	271.8	221.1	145.3	161.1	7333.3	395.4	473.6	993.1	252.1	247.7	0	0	0		#N/A	0.0155997	0.00353951	0.00263343	0.015489	0.0122218	0.0147683	0.00407784	0.0617751	0.00663864	0.0280172	0.00226159
D		15	#N/A	#N/A	15		23.54	0.1	381.7	137.2	245.9	1699.6	196.8	992.6	597.2	462.3	171.2	474.4	151.5	109.2	325.6	38.2	214.9	271.8	221.1	145.3	161.1	7333.3	395.4	473.6	993.1	252.1	247.7	0	0	0		#N/A	#N/A	#N/A	#N/A	#N/A	#N/A	#N/A	#N/A	#N/A	#N/A	#N/A	#N/A
D	14	20	19	50	19.8333		23.54	0.1	381.7	137.2	245.9	1699.6	196.8	992.6	597.2	462.3	171.2	474.4	151.5	109.2	325.6	38.2	214.9	271.8	221.1	145.3	161.1	7333.3	395.4	473.6	993.1	252.1	247.7	0	0	0		#N/A	0.00813132	0.00205847	0.00236969	0.0131305	0.0119736	0.00817646	0.00207152	0.0549824	0.00374752	0.0168809	0.0024582
D		25	#N/A	#N/A	25		23.54	0.1	381.7	137.2	245.9	1699.6	196.8	992.6	597.2	462.3	171.2	474.4	151.5	109.2	325.6	38.2	214.9	271.8	221.1	145.3	161.1	7333.3	395.4	473.6	993.1	252.1	247.7	0	0	0		#N/A	#N/A	#N/A	#N/A	#N/A	#N/A	#N/A	#N/A	#N/A	#N/A	#N/A	#N/A
D	15	30	30	4	30.0667		23.54	0.1	381.7	137.2	245.9	1699.6	196.8	992.6	597.2	462.3	171.2	474.4	151.5	109.2	325.6	38.2	214.9	271.8	221.1	145.3	161.1	7333.3	395.4	473.6	993.1	252.1	247.7	0	0	0		#N/A	0.00468199	0.00135975	0.00210619	0.0122279	0.011901	0.00543933	0.00127323	0.0506675	0.00278782	0.0131823	0.00154141
D		40	#N/A	#N/A	40		23.54	0.1	381.7	137.2	245.9	1699.6	196.8	992.6	597.2	462.3	171.2	474.4	151.5	109.2	325.6	38.2	214.9	271.8	221.1	145.3	161.1	7333.3	395.4	473.6	993.1	252.1	247.7	0	0	0		#N/A	#N/A	#N/A	#N/A	#N/A	#N/A	#N/A	#N/A	#N/A	#N/A	#N/A	#N/A
E	0	0	0	0	0		22.44	0.1	381.7	137.2	245.9	1699.6	196.8	992.6	597.2	462.3	171.2	474.4	151.5	109.2	325.6	38.2	214.9	271.8	221.1	145.3	161.1	7333.3	395.4	473.6	993.1	252.1	247.7	0	0	0		#N/A	#N/A	#N/A	#N/A	#N/A	#N/A	#N/A	#N/A	#N/A	#N/A	#N/A	#N/A
E	16	1	1	15	1.25		22.44	0.1	381.7	137.2	245.9	1699.6	196.8	992.6	597.2	462.3	171.2	474.4	151.5	109.2	325.6	38.2	214.9	271.8	221.1	145.3	161.1	7333.3	395.4	473.6	993.1	252.1	247.7	0	0	0		#N/A	0.0759211	0.00943917	0.00617586	0.0590344	0.018877	0.0752403	#VALUE!	0.162297	0.0663793	0.141695	0.00354409
E		3	#N/A	#N/A	3		22.44	0.1	381.7	137.2	245.9	1699.6	196.8	992.6	597.2	462.3	171.2	474.4	151.5	109.2	325.6	38.2	214.9	271.8	221.1	145.3	161.1	7333.3	395.4	473.6	993.1	252.1	247.7	0	0	0		#N/A	#N/A	#N/A	#N/A	#N/A	#N/A	#N/A	#N/A	#N/A	#N/A	#N/A	#N/A
E	17	5	5	3	5.05		22.44	0.1	381.7	137.2	245.9	1699.6	196.8	992.6	597.2	462.3	171.2	474.4	151.5	109.2	325.6	38.2	214.9	271.8	221.1	145.3	161.1	7333.3	395.4	473.6	993.1	252.1	247.7	0	0	0		#N/A	0.0266832	0.00398723	0.00295173	0.0217987	0.0142607	0.0235291	#VALUE!	0.0820217	0.016208	0.0539763	0.00283373
E		7	#N/A	#N/A	7		22.44	0.1	381.7	137.2	245.9	1699.6	196.8	992.6	597.2	462.3	171.2	474.4	151.5	109.2	325.6	38.2	214.9	271.8	221.1	145.3	161.1	7333.3	395.4	473.6	993.1	252.1	247.7	0	0	0		#N/A	#N/A	#N/A	#N/A	#N/A	#N/A	#N/A	#N/A	#N/A	#N/A	#N/A	#N/A
E	18	10	10	10	10.1667		22.44	0.1	381.7	137.2	245.9	1699.6	196.8	992.6	597.2	462.3	171.2	474.4	151.5	109.2	325.6	38.2	214.9	271.8	221.1	145.3	161.1	7333.3	395.4	473.6	993.1	252.1	247.7	0	0	0		#N/A	0.0152479	0.0026055	0.00237742	0.0165098	0.013037	0.0152923	#VALUE!	0.0612767	0.00862193	0.0364962	0.00240065
E		15	#N/A	#N/A	15		22.44	0.1	381.7	137.2	245.9	1699.6	196.8	992.6	597.2	462.3	171.2	474.4	151.5	109.2	325.6	38.2	214.9	271.8	221.1	145.3	161.1	7333.3	395.4	473.6	993.1	252.1	247.7	0	0	0		#N/A	#N/A	#N/A	#N/A	#N/A	#N/A	#N/A	#N/A	#N/A	#N/A	#N/A	#N/A
E	19	20	19	59	19.9833		22.44	0.1	381.7	137.2	245.9	1699.6	196.8	992.6	597.2	462.3	171.2	474.4	151.5	109.2	325.6	38.2	214.9	271.8	221.1	145.3	161.1	7333.3	395.4	473.6	993.1	252.1	247.7	0	0	0		#N/A	0.00729973	0.00156954	0.00198587	0.0129782	0.0123076	0.00912245	#VALUE!	0.0475675	0.00470675	0.0203358	0.00229799
E		25	#N/A	#N/A	25		22.44	0.1	381.7	137.2	245.9	1699.6	196.8	992.6	597.2	462.3	171.2	474.4	151.5	109.2	325.6	38.2	214.9	271.8	221.1	145.3	161.1	7333.3	395.4	473.6	993.1	252.1	247.7	0	0	0		#N/A	#N/A	#N/A	#N/A	#N/A	#N/A	#N/A	#N/A	#N/A	#N/A	#N/A	#N/A
E	20	30	29	59	29.9833		22.44	0.1	381.7	137.2	245.9	1699.6	196.8	992.6	597.2	462.3	171.2	474.4	151.5	109.2	325.6	38.2	214.9	271.8	221.1	145.3	161.1	7333.3	395.4	473.6	993.1	252.1	247.7	0	0	0		#N/A	0.00431229	0.000949316	0.00174935	0.0118353	0.0129851	0.00580366	#VALUE!	0.0408518	0.00280511	0.0129892	0.00127125
E		40	#N/A	#N/A	40		22.44	0.1	381.7	137.2	245.9	1699.6	196.8	992.6	597.2	462.3	171.2	474.4	151.5	109.2	325.6	38.2	214.9	271.8	221.1	145.3	161.1	7333.3	395.4	473.6	993.1	252.1	247.7	0	0	0		#N/A	#N/A	#N/A	#N/A	#N/A	#N/A	#N/A	#N/A	#N/A	#N/A	#N/A	#N/A
F	0	0	0	0	0		23.89	0.1	381.7	137.2	245.9	1699.6	196.8	992.6	597.2	462.3	171.2	474.4	151.5	109.2	325.6	38.2	214.9	271.8	221.1	145.3	161.1	7333.3	395.4	473.6	993.1	252.1	247.7	0	0	0		#N/A	#N/A	#N/A	#N/A	#N/A	#N/A	#N/A	#N/A	#N/A	#N/A	#N/A	#N/A
F		1	#N/A	#N/A	1		23.89	0.1	381.7	137.2	245.9	1699.6	196.8	992.6	597.2	462.3	171.2	474.4	151.5	109.2	325.6	38.2	214.9	271.8	221.1	145.3	161.1	7333.3	395.4	473.6	993.1	252.1	247.7	0	0	0		#N/A	#N/A	#N/A	#N/A	#N/A	#N/A	#N/A	#N/A	#N/A	#N/A	#N/A	#N/A
F	21	3	5	43	5.71667		23.89	0.1	381.7	137.2	245.9	1699.6	196.8	992.6	597.2	462.3	171.2	474.4	151.5	109.2	325.6	38.2	214.9	271.8	221.1	145.3	161.1	7333.3	395.4	473.6	993.1	252.1	247.7	0	0	0		#N/A	#N/A	#N/A	#N/A	#N/A	#N/A	#N/A	#N/A	#N/A	#N/A	#N/A	#N/A
F		5	#N/A	#N/A	5		23.89	0.1	381.7	137.2	245.9	1699.6	196.8	992.6	597.2	462.3	171.2	474.4	151.5	109.2	325.6	38.2	214.9	271.8	221.1	145.3	161.1	7333.3	395.4	473.6	993.1	252.1	247.7	0	0	0		#N/A	#N/A	#N/A	#N/A	#N/A	#N/A	#N/A	#N/A	#N/A	#N/A	#N/A	#N/A
F	22	7	7	40	7.66667		23.89	0.1	381.7	137.2	245.9	1699.6	196.8	992.6	597.2	462.3	171.2	474.4	151.5	109.2	325.6	38.2	214.9	271.8	221.1	145.3	161.1	7333.3	395.4	473.6	993.1	252.1	247.7	0	0	0		#N/A	#N/A	#N/A	#N/A	#N/A	#N/A	#N/A	#N/A	#N/A	#N/A	#N/A	#N/A
F		10	#N/A	#N/A	10		23.89	0.1	381.7	137.2	245.9	1699.6	196.8	992.6	597.2	462.3	171.2	474.4	151.5	109.2	325.6	38.2	214.9	271.8	221.1	145.3	161.1	7333.3	395.4	473.6	993.1	252.1	247.7	0	0	0		#N/A	#N/A	#N/A	#N/A	#N/A	#N/A	#N/A	#N/A	#N/A	#N/A	#N/A	#N/A
F	23	15	#N/A	#N/A	15		23.89	0.1	381.7	137.2	245.9	1699.6	196.8	992.6	597.2	462.3	171.2	474.4	151.5	109.2	325.6	38.2	214.9	271.8	221.1	145.3	161.1	7333.3	395.4	473.6	993.1	252.1	247.7	0	0	0		#N/A	#N/A	#N/A	#N/A	#N/A	#N/A	#N/A	#N/A	#N/A	#N/A	#N/A	#N/A
F		20	#N/A	#N/A	20		23.89	0.1	381.7	137.2	245.9	1699.6	196.8	992.6	597.2	462.3	171.2	474.4	151.5	109.2	325.6	38.2	214.9	271.8	221.1	145.3	161.1	7333.3	395.4	473.6	993.1	252.1	247.7	0	0	0		#N/A	#N/A	#N/A	#N/A	#N/A	#N/A	#N/A	#N/A	#N/A	#N/A	#N/A	#N/A
F	24	25	#N/A	#N/A	25		23.89	0.1	381.7	137.2	245.9	1699.6	196.8	992.6	597.2	462.3	171.2	474.4	151.5	109.2	325.6	38.2	214.9	271.8	221.1	145.3	161.1	7333.3	395.4	473.6	993.1	252.1	247.7	0	0	0		#N/A	#N/A	#N/A	#N/A	#N/A	#N/A	#N/A	#N/A	#N/A	#N/A	#N/A	#N/A
F		30	#N/A	#N/A	30		23.89	0.1	381.7	137.2	245.9	1699.6	196.8	992.6	597.2	462.3	171.2	474.4	151.5	109.2	325.6	38.2	214.9	271.8	221.1	145.3	161.1	7333.3	395.4	473.6	993.1	252.1	247.7	0	0	0		#N/A	#N/A	#N/A	#N/A	#N/A	#N/A	#N/A	#N/A	#N/A	#N/A	#N/A	#N/A
F	25	40	#N/A	#N/A	40		23.89	0.1	381.7	137.2	245.9	1699.6	196.8	992.6	597.2	462.3	171.2	474.4	151.5	109.2	325.6	38.2	214.9	271.8	221.1	145.3	161.1	7333.3	395.4	473.6	993.1	252.1	247.7	0	0	0		#N/A	#N/A	#N/A	#N/A	#N/A	#N/A	#N/A	#N/A	#N/A	#N/A	#N/A	#N/A
G	0	0	0	0	0		21.71	0.1	381.7	137.2	245.9	1699.6	196.8	992.6	597.2	462.3	171.2	474.4	151.5	109.2	325.6	38.2	214.9	271.8	221.1	145.3	161.1	7333.3	395.4	473.6	993.1	252.1	247.7	0	0	0		#N/A	#N/A	#N/A	#N/A	#N/A	#N/A	#N/A	#N/A	#N/A	#N/A	#N/A	#N/A
G		1	#N/A	#N/A	1		21.71	0.1	381.7	137.2	245.9	1699.6	196.8	992.6	597.2	462.3	171.2	474.4	151.5	109.2	325.6	38.2	214.9	271.8	221.1	145.3	161.1	7333.3	395.4	473.6	993.1	252.1	247.7	0	0	0		#N/A	#N/A	#N/A	#N/A	#N/A	#N/A	#N/A	#N/A	#N/A	#N/A	#N/A	#N/A
G	26	3	3	30	3.5		21.71	0.1	381.7	137.2	245.9	1699.6	196.8	992.6	597.2	462.3	171.2	474.4	151.5	109.2	325.6	38.2	214.9	271.8	221.1	145.3	161.1	7333.3	395.4	473.6	993.1	252.1	247.7	0	0	0		#N/A	0.045143	0.00338851	0.00473428	0.0311365	0.0158796	0.0416309	#VALUE!	0.113149	0.0328226	0.0698757	0.00321946
G		5	#N/A	#N/A	5		21.71	0.1	381.7	137.2	245.9	1699.6	196.8	992.6	597.2	462.3	171.2	474.4	151.5	109.2	325.6	38.2	214.9	271.8	221.1	145.3	161.1	7333.3	395.4	473.6	993.1	252.1	247.7	0	0	0		#N/A	#N/A	#N/A	#N/A	#N/A	#N/A	#N/A	#N/A	#N/A	#N/A	#N/A	#N/A
G	27	7	7	7	7.11667		21.71	0.1	381.7	137.2	245.9	1699.6	196.8	992.6	597.2	462.3	171.2	474.4	151.5	109.2	325.6	38.2	214.9	271.8	221.1	145.3	161.1	7333.3	395.4	473.6	993.1	252.1	247.7	0	0	0		#N/A	0.03331	0.00321848	0.00367574	0.0228273	0.0148592	0.0261163	#VALUE!	0.0906994	0.0189949	0.0494738	0.00313219
G		10	#N/A	#N/A	10		21.71	0.1	381.7	137.2	245.9	1699.6	196.8	992.6	597.2	462.3	171.2	474.4	151.5	109.2	325.6	38.2	214.9	271.8	221.1	145.3	161.1	7333.3	395.4	473.6	993.1	252.1	247.7	0	0	0		#N/A	#N/A	#N/A	#N/A	#N/A	#N/A	#N/A	#N/A	#N/A	#N/A	#N/A	#N/A
G	28	15	14	57	14.95		21.71	0.1	381.7	137.2	245.9	1699.6	196.8	992.6	597.2	462.3	171.2	474.4	151.5	109.2	325.6	38.2	214.9	271.8	221.1	145.3	161.1	7333.3	395.4	473.6	993.1	252.1	247.7	0	0	0		#N/A	0.0213155	0.00268206	0.00312115	0.0188846	0.0130368	0.0164889	#VALUE!	0.0677707	0.010432	0.0352173	0.00263217
G		20	#N/A	#N/A	20		21.71	0.1	381.7	137.2	245.9	1699.6	196.8	992.6	597.2	462.3	171.2	474.4	151.5	109.2	325.6	38.2	214.9	271.8	221.1	145.3	161.1	7333.3	395.4	473.6	993.1	252.1	247.7	0	0	0		#N/A	#N/A	#N/A	#N/A	#N/A	#N/A	#N/A	#N/A	#N/A	#N/A	#N/A	#N/A
G	29	25	25	18	25.3		21.71	0.1	381.7	137.2	245.9	1699.6	196.8	992.6	597.2	462.3	171.2	474.4	151.5	109.2	325.6	38.2	214.9	271.8	221.1	145.3	161.1	7333.3	395.4	473.6	993.1	252.1	247.7	0	0	0		#N/A	0.0132014	0.00239906	0.00283366	0.014072	0.0120591	0.0112045	#VALUE!	0.0599182	0.00625298	0.0247078	0.00293428
G		30	#N/A	#N/A	30		21.71	0.1	381.7	137.2	245.9	1699.6	196.8	992.6	597.2	462.3	171.2	474.4	151.5	109.2	325.6	38.2	214.9	271.8	221.1	145.3	161.1	7333.3	395.4	473.6	993.1	252.1	247.7	0	0	0		#N/A	#N/A	#N/A	#N/A	#N/A	#N/A	#N/A	#N/A	#N/A	#N/A	#N/A	#N/A
G	30	40	40	7	40.1167		21.71	0.1	381.7	137.2	245.9	1699.6	196.8	992.6	597.2	462.3	171.2	474.4	151.5	109.2	325.6	38.2	214.9	271.8	221.1	145.3	161.1	7333.3	395.4	473.6	993.1	252.1	247.7	0	0	0		#N/A	0.00744108	0.0017893	0.00256785	0.0131898	0.0112412	0.00708008	#VALUE!	0.051286	0.00380242	0.0151917	0.0021548
H	0	0	0	0	0		21.53	0.1	381.7	137.2	245.9	1699.6	196.8	992.6	597.2	462.3	171.2	474.4	151.5	109.2	325.6	38.2	214.9	271.8	221.1	145.3	161.1	7333.3	395.4	473.6	993.1	252.1	247.7	0	0	0		#N/A	#N/A	#N/A	#N/A	#N/A	#N/A	#N/A	#N/A	#N/A	#N/A	#N/A	#N/A
H		1	#N/A	#N/A	1		21.53	0.1	381.7	137.2	245.9	1699.6	196.8	992.6	597.2	462.3	171.2	474.4	151.5	109.2	325.6	38.2	214.9	271.8	221.1	145.3	161.1	7333.3	395.4	473.6	993.1	252.1	247.7	0	0	0		#N/A	#N/A	#N/A	#N/A	#N/A	#N/A	#N/A	#N/A	#N/A	#N/A	#N/A	#N/A
H	31	3	2	55	2.91667		21.53	0.1	381.7	137.2	245.9	1699.6	196.8	992.6	597.2	462.3	171.2	474.4	151.5	109.2	325.6	38.2	214.9	271.8	221.1	145.3	161.1	7333.3	395.4	473.6	993.1	252.1	247.7	0	0	0		#N/A	0.0616172	0.00649618	0.00571663	0.0340429	0.0157204	0.0462344	#VALUE!	0.139769	0.0373074	0.0828257	0.00488848
H		5	#N/A	#N/A	5		21.53	0.1	381.7	137.2	245.9	1699.6	196.8	992.6	597.2	462.3	171.2	474.4	151.5	109.2	325.6	38.2	214.9	271.8	221.1	145.3	161.1	7333.3	395.4	473.6	993.1	252.1	247.7	0	0	0		#N/A	#N/A	#N/A	#N/A	#N/A	#N/A	#N/A	#N/A	#N/A	#N/A	#N/A	#N/A
H	32	7	7	16	7.26667		21.53	0.1	381.7	137.2	245.9	1699.6	196.8	992.6	597.2	462.3	171.2	474.4	151.5	109.2	325.6	38.2	214.9	271.8	221.1	145.3	161.1	7333.3	395.4	473.6	993.1	252.1	247.7	0	0	0		#N/A	0.0333985	0.00434135	0.00372653	0.0202365	0.0126651	0.0219529	#VALUE!	0.0903791	0.0140711	0.0434194	0.00352383
H		10	#N/A	#N/A	10		21.53	0.1	381.7	137.2	245.9	1699.6	196.8	992.6	597.2	462.3	171.2	474.4	151.5	109.2	325.6	38.2	214.9	271.8	221.1	145.3	161.1	7333.3	395.4	473.6	993.1	252.1	247.7	0	0	0		#N/A	#N/A	#N/A	#N/A	#N/A	#N/A	#N/A	#N/A	#N/A	#N/A	#N/A	#N/A
H	33	15	15	4	15.0667		21.53	0.1	381.7	137.2	245.9	1699.6	196.8	992.6	597.2	462.3	171.2	474.4	151.5	109.2	325.6	38.2	214.9	271.8	221.1	145.3	161.1	7333.3	395.4	473.6	993.1	252.1	247.7	0	0	0		#N/A	0.0233186	0.00403906	0.00358388	0.0168938	0.0123051	0.0162842	#VALUE!	0.085651	0.00875755	0.0321144	0.00488317
H		20	#N/A	#N/A	20		21.53	0.1	381.7	137.2	245.9	1699.6	196.8	992.6	597.2	462.3	171.2	474.4	151.5	109.2	325.6	38.2	214.9	271.8	221.1	145.3	161.1	7333.3	395.4	473.6	993.1	252.1	247.7	0	0	0		#N/A	#N/A	#N/A	#N/A	#N/A	#N/A	#N/A	#N/A	#N/A	#N/A	#N/A	#N/A
H	34	25	24	41	24.6833		21.53	0.1	381.7	137.2	245.9	1699.6	196.8	992.6	597.2	462.3	171.2	474.4	151.5	109.2	325.6	38.2	214.9	271.8	221.1	145.3	161.1	7333.3	395.4	473.6	993.1	252.1	247.7	0	0	0		#N/A	0.0129029	0.00277428	0.00335263	0.0152207	0.0111815	0.0100908	#VALUE!	0.067944	0.0051608	0.0196602	0.00333368
H		30	#N/A	#N/A	30		21.53	0.1	381.7	137.2	245.9	1699.6	196.8	992.6	597.2	462.3	171.2	474.4	151.5	109.2	325.6	38.2	214.9	271.8	221.1	145.3	161.1	7333.3	395.4	473.6	993.1	252.1	247.7	0	0	0		#N/A	#N/A	#N/A	#N/A	#N/A	#N/A	#N/A	#N/A	#N/A	#N/A	#N/A	#N/A
H	35	40	37	14	37.2333		21.53	0.1	381.7	137.2	245.9	1699.6	196.8	992.6	597.2	462.3	171.2	474.4	151.5	109.2	325.6	38.2	214.9	271.8	221.1	145.3	161.1	7333.3	395.4	473.6	993.1	252.1	247.7	0	0	0		#N/A	0.00695418	0.00200738	0.00276462	0.0134508	0.0115218	0.00727731	#VALUE!	0.0624385	0.00356644	0.0131202	0.00304008
I	0	0	0	0	0		26.17	0.1	381.7	137.2	245.9	1699.6	196.8	992.6	597.2	462.3	171.2	474.4	151.5	109.2	325.6	38.2	214.9	271.8	221.1	145.3	161.1	7333.3	395.4	473.6	993.1	252.1	247.7	0	0	0		#N/A	#N/A	#N/A	#N/A	#N/A	#N/A	#N/A	#N/A	#N/A	#N/A	#N/A	#N/A
I		1	#N/A	#N/A	1		26.17	0.1	381.7	137.2	245.9	1699.6	196.8	992.6	597.2	462.3	171.2	474.4	151.5	109.2	325.6	38.2	214.9	271.8	221.1	145.3	161.1	7333.3	395.4	473.6	993.1	252.1	247.7	0	0	0		#N/A	#N/A	#N/A	#N/A	#N/A	#N/A	#N/A	#N/A	#N/A	#N/A	#N/A	#N/A
I	36	3	3	0	3		26.17	0.1	381.7	137.2	245.9	1699.6	196.8	992.6	597.2	462.3	171.2	474.4	151.5	109.2	325.6	38.2	214.9	271.8	221.1	145.3	161.1	7333.3	395.4	473.6	993.1	252.1	247.7	0	0	0		#N/A	0.0363573	0.0021556	0.00401973	0.0305528	0.0145182	0.0324066	#N/A	0.0795486	0.0226701	0.0591874	0.00285813
I		5	#N/A	#N/A	5		26.17	0.1	381.7	137.2	245.9	1699.6	196.8	992.6	597.2	462.3	171.2	474.4	151.5	109.2	325.6	38.2	214.9	271.8	221.1	145.3	161.1	7333.3	395.4	473.6	993.1	252.1	247.7	0	0	0		#N/A	#N/A	#N/A	#N/A	#N/A	#N/A	#N/A	#N/A	#N/A	#N/A	#N/A	#N/A
I	37	7	6	47	6.78333		26.17	0.1	381.7	137.2	245.9	1699.6	196.8	992.6	597.2	462.3	171.2	474.4	151.5	109.2	325.6	38.2	214.9	271.8	221.1	145.3	161.1	7333.3	395.4	473.6	993.1	252.1	247.7	0	0	0		#N/A	0.0186513	0.00183908	0.00286419	0.0197936	0.0127716	0.016892	#VALUE!	0.0492707	0.0108602	0.039744	0.00320369
I		10	#N/A	#N/A	10		26.17	0.1	381.7	137.2	245.9	1699.6	196.8	992.6	597.2	462.3	171.2	474.4	151.5	109.2	325.6	38.2	214.9	271.8	221.1	145.3	161.1	7333.3	395.4	473.6	993.1	252.1	247.7	0	0	0		#N/A	#N/A	#N/A	#N/A	#N/A	#N/A	#N/A	#N/A	#N/A	#N/A	#N/A	#N/A
I	38	15	14	52	14.8667		26.17	0.1	381.7	137.2	245.9	1699.6	196.8	992.6	597.2	462.3	171.2	474.4	151.5	109.2	325.6	38.2	214.9	271.8	221.1	145.3	161.1	7333.3	395.4	473.6	993.1	252.1	247.7	0	0	0		#N/A	0.00952809	0.00149272	0.0022725	0.0159668	0.0123755	0.0108099	#VALUE!	0.0365345	0.00608438	0.0233136	0.00270535
I		20	#N/A	#N/A	20		26.17	0.1	381.7	137.2	245.9	1699.6	196.8	992.6	597.2	462.3	171.2	474.4	151.5	109.2	325.6	38.2	214.9	271.8	221.1	145.3	161.1	7333.3	395.4	473.6	993.1	252.1	247.7	0	0	0		#N/A	#N/A	#N/A	#N/A	#N/A	#N/A	#N/A	#N/A	#N/A	#N/A	#N/A	#N/A
I	39	25	25	0	25		26.17	0.1	381.7	137.2	245.9	1699.6	196.8	992.6	597.2	462.3	171.2	474.4	151.5	109.2	325.6	38.2	214.9	271.8	221.1	145.3	161.1	7333.3	395.4	473.6	993.1	252.1	247.7	0	0	0		#N/A	0.00616376	0.00109111	0.00194114	0.0135939	0.011663	0.00821152	#VALUE!	0.0315164	0.00435396	0.0157481	0.00227349
I		30	#N/A	#N/A	30		26.17	0.1	381.7	137.2	245.9	1699.6	196.8	992.6	597.2	462.3	171.2	474.4	151.5	109.2	325.6	38.2	214.9	271.8	221.1	145.3	161.1	7333.3	395.4	473.6	993.1	252.1	247.7	0	0	0		#N/A	#N/A	#N/A	#N/A	#N/A	#N/A	#N/A	#N/A	#N/A	#N/A	#N/A	#N/A
I	40	40	40	7	40.1167		26.17	0.1	381.7	137.2	245.9	1699.6	196.8	992.6	597.2	462.3	171.2	474.4	151.5	109.2	325.6	38.2	214.9	271.8	221.1	145.3	161.1	7333.3	395.4	473.6	993.1	252.1	247.7	0	0	0		#N/A	0.00410949	0.000725319	0.00165639	0.0117223	0.0114576	0.00611273	#VALUE!	0.0278307	0.00274263	0.0107954	0.00200479
J	0	0	0	0	0		22.94	0.1	381.7	137.2	245.9	1699.6	196.8	992.6	597.2	462.3	171.2	474.4	151.5	109.2	325.6	38.2	214.9	271.8	221.1	145.3	161.1	7333.3	395.4	473.6	993.1	252.1	247.7	0	0	0		#N/A	#N/A	#N/A	#N/A	#N/A	#N/A	#N/A	#N/A	#N/A	#N/A	#N/A	#N/A
J	41	1	1	44	1.73333		22.94	0.1	381.7	137.2	245.9	1699.6	196.8	992.6	597.2	462.3	171.2	474.4	151.5	109.2	325.6	38.2	214.9	271.8	221.1	145.3	161.1	7333.3	395.4	473.6	993.1	252.1	247.7	0	0	0		#N/A	0.0586861	0.00550706	0.00665306	0.0404499	0.0166547	0.0550122	#VALUE!	0.126142	0.043434	0.0994775	0.00367384
J		3	#N/A	#N/A	3		22.94	0.1	381.7	137.2	245.9	1699.6	196.8	992.6	597.2	462.3	171.2	474.4	151.5	109.2	325.6	38.2	214.9	271.8	221.1	145.3	161.1	7333.3	395.4	473.6	993.1	252.1	247.7	0	0	0		#N/A	#N/A	#N/A	#N/A	#N/A	#N/A	#N/A	#N/A	#N/A	#N/A	#N/A	#N/A
J	42	5	5	1	5.01667		22.94	0.1	381.7	137.2	245.9	1699.6	196.8	992.6	597.2	462.3	171.2	474.4	151.5	109.2	325.6	38.2	214.9	271.8	221.1	145.3	161.1	7333.3	395.4	473.6	993.1	252.1	247.7	0	0	0		#N/A	0.0352621	0.00437108	0.00401817	0.0239421	0.0140699	0.0275398	#VALUE!	0.0830805	0.0185126	0.052465	0.00290758
J		7	#N/A	#N/A	7		22.94	0.1	381.7	137.2	245.9	1699.6	196.8	992.6	597.2	462.3	171.2	474.4	151.5	109.2	325.6	38.2	214.9	271.8	221.1	145.3	161.1	7333.3	395.4	473.6	993.1	252.1	247.7	0	0	0		#N/A	#N/A	#N/A	#N/A	#N/A	#N/A	#N/A	#N/A	#N/A	#N/A	#N/A	#N/A
J	43	10	10	28	10.4667		22.94	0.1	381.7	137.2	245.9	1699.6	196.8	992.6	597.2	462.3	171.2	474.4	151.5	109.2	325.6	38.2	214.9	271.8	221.1	145.3	161.1	7333.3	395.4	473.6	993.1	252.1	247.7	0	0	0		#N/A	0.0208269	0.00310101	0.00306246	0.0160337	0.0117649	0.0155221	#VALUE!	0.0648891	0.00878744	0.0322014	0.00254082
J		15	#N/A	#N/A	15		22.94	0.1	381.7	137.2	245.9	1699.6	196.8	992.6	597.2	462.3	171.2	474.4	151.5	109.2	325.6	38.2	214.9	271.8	221.1	145.3	161.1	7333.3	395.4	473.6	993.1	252.1	247.7	0	0	0		#N/A	#N/A	#N/A	#N/A	#N/A	#N/A	#N/A	#N/A	#N/A	#N/A	#N/A	#N/A
J	44	20	20	28	20.4667		22.94	0.1	381.7	137.2	245.9	1699.6	196.8	992.6	597.2	462.3	171.2	474.4	151.5	109.2	325.6	38.2	214.9	271.8	221.1	145.3	161.1	7333.3	395.4	473.6	993.1	252.1	247.7	0	0	0		#N/A	0.0118146	0.00222483	0.00257772	0.0142298	0.0120356	0.00891952	#VALUE!	0.0566978	0.00455111	0.0216747	0.001777
J		25	#N/A	#N/A	25		22.94	0.1	381.7	137.2	245.9	1699.6	196.8	992.6	597.2	462.3	171.2	474.4	151.5	109.2	325.6	38.2	214.9	271.8	221.1	145.3	161.1	7333.3	395.4	473.6	993.1	252.1	247.7	0	0	0		#N/A	#N/A	#N/A	#N/A	#N/A	#N/A	#N/A	#N/A	#N/A	#N/A	#N/A	#N/A
J	45	30	30	31	30.5167		22.94	0.1	381.7	137.2	245.9	1699.6	196.8	992.6	597.2	462.3	171.2	474.4	151.5	109.2	325.6	38.2	214.9	271.8	221.1	145.3	161.1	7333.3	395.4	473.6	993.1	252.1	247.7	0	0	0		#N/A	0.00780182	0.00172901	0.00237153	0.0120958	0.011682	0.0060142	#VALUE!	0.0496229	0.0034474	0.0154484	0.00179603
J		40	#N/A	#N/A	40		22.94	0.1	381.7	137.2	245.9	1699.6	196.8	992.6	597.2	462.3	171.2	474.4	151.5	109.2	325.6	38.2	214.9	271.8	221.1	145.3	161.1	7333.3	395.4	473.6	993.1	252.1	247.7	0	0	0		#N/A	#N/A	#N/A	#N/A	#N/A	#N/A	#N/A	#N/A	#N/A	#N/A	#N/A	#N/A
K	0	0	0	0	0		23.92	0.1	381.7	137.2	245.9	1699.6	196.8	992.6	597.2	462.3	171.2	474.4	151.5	109.2	325.6	38.2	214.9	271.8	221.1	145.3	161.1	7333.3	395.4	473.6	993.1	252.1	247.7	0	0	0		#N/A	#N/A	#N/A	#N/A	#N/A	#N/A	#N/A	#N/A	#N/A	#N/A	#N/A	#N/A
K	41	1	1	3	1.05		23.92	0.1	381.7	137.2	245.9	1699.6	196.8	992.6	597.2	462.3	171.2	474.4	151.5	109.2	325.6	38.2	214.9	271.8	221.1	145.3	161.1	7333.3	395.4	473.6	993.1	252.1	247.7	0	0	0		#N/A	0.0861209	0.0104432	0.00803339	0.0602337	0.0189087	0.0700695	#VALUE!	0.140478	0.065258	0.136438	0.00471679
K		3	#N/A	#N/A	3		23.92	0.1	381.7	137.2	245.9	1699.6	196.8	992.6	597.2	462.3	171.2	474.4	151.5	109.2	325.6	38.2	214.9	271.8	221.1	145.3	161.1	7333.3	395.4	473.6	993.1	252.1	247.7	0	0	0		#N/A	#N/A	#N/A	#N/A	#N/A	#N/A	#N/A	#N/A	#N/A	#N/A	#N/A	#N/A
K	42	5	6	32	6.53333		23.92	0.1	381.7	137.2	245.9	1699.6	196.8	992.6	597.2	462.3	171.2	474.4	151.5	109.2	325.6	38.2	214.9	271.8	221.1	145.3	161.1	7333.3	395.4	473.6	993.1	252.1	247.7	0	0	0		#N/A	0.0240261	0.00392055	0.00331655	0.0174277	0.012686	0.0217031	#VALUE!	0.0629096	0.0121236	0.0392378	0.00303526
K		7	#N/A	#N/A	7		23.92	0.1	381.7	137.2	245.9	1699.6	196.8	992.6	597.2	462.3	171.2	474.4	151.5	109.2	325.6	38.2	214.9	271.8	221.1	145.3	161.1	7333.3	395.4	473.6	993.1	252.1	247.7	0	0	0		#N/A	#N/A	#N/A	#N/A	#N/A	#N/A	#N/A	#N/A	#N/A	#N/A	#N/A	#N/A
K		10	#N/A	#N/A	10		23.92	0.1	381.7	137.2	245.9	1699.6	196.8	992.6	597.2	462.3	171.2	474.4	151.5	109.2	325.6	38.2	214.9	271.8	221.1	145.3	161.1	7333.3	395.4	473.6	993.1	252.1	247.7	0	0	0		#N/A	#N/A	#N/A	#N/A	#N/A	#N/A	#N/A	#N/A	#N/A	#N/A	#N/A	#N/A
K		15	#N/A	#N/A	15		23.92	0.1	381.7	137.2	245.9	1699.6	196.8	992.6	597.2	462.3	171.2	474.4	151.5	109.2	325.6	38.2	214.9	271.8	221.1	145.3	161.1	7333.3	395.4	473.6	993.1	252.1	247.7	0	0	0		#N/A	#N/A	#N/A	#N/A	#N/A	#N/A	#N/A	#N/A	#N/A	#N/A	#N/A	#N/A
K	44	20	17	59	17.9833		23.92	0.1	381.7	137.2	245.9	1699.6	196.8	992.6	597.2	462.3	171.2	474.4	151.5	109.2	325.6	38.2	214.9	271.8	221.1	145.3	161.1	7333.3	395.4	473.6	993.1	252.1	247.7	0	0	0		#N/A	0.00910058	0.00125834	0.00218707	0.0135377	0.0117152	0.00908083	#VALUE!	0.0454852	0.00564181	0.0208917	0.00212676
K		25	#N/A	#N/A	25		23.92	0.1	381.7	137.2	245.9	1699.6	196.8	992.6	597.2	462.3	171.2	474.4	151.5	109.2	325.6	38.2	214.9	271.8	221.1	145.3	161.1	7333.3	395.4	473.6	993.1	252.1	247.7	0	0	0		#N/A	#N/A	#N/A	#N/A	#N/A	#N/A	#N/A	#N/A	#N/A	#N/A	#N/A	#N/A
K	45	30	32	48	32.8		23.92	0.1	381.7	137.2	245.9	1699.6	196.8	992.6	597.2	462.3	171.2	474.4	151.5	109.2	325.6	38.2	214.9	271.8	221.1	145.3	161.1	7333.3	395.4	473.6	993.1	252.1	247.7	0	0	0		#N/A	0.0055265	0.000876495	0.00197201	0.0119219	0.0114336	0.00661063	#VALUE!	0.0401619	0.00367232	0.0140646	0.00172718
K		40	#N/A	#N/A	40		23.92	0.1	381.7	137.2	245.9	1699.6	196.8	992.6	597.2	462.3	171.2	474.4	151.5	109.2	325.6	38.2	214.9	271.8	221.1	145.3	161.1	7333.3	395.4	473.6	993.1	252.1	247.7	0	0	0		#N/A	#N/A	#N/A	#N/A	#N/A	#N/A	#N/A	#N/A	#N/A	#N/A	#N/A	#N/A
L		0	0	0	0		24.15	0.1	381.7	137.2	245.9	1699.6	196.8	992.6	597.2	462.3	171.2	474.4	151.5	109.2	325.6	38.2	214.9	271.8	221.1	145.3	161.1	7333.3	395.4	473.6	993.1	252.1	247.7	0	0	0		#N/A	#N/A	#N/A	#N/A	#N/A	#N/A	#N/A	#N/A	#N/A	#N/A	#N/A	#N/A
L	51	1	1	37	1.61667		24.15	0.1	381.7	137.2	245.9	1699.6	196.8	992.6	597.2	462.3	171.2	474.4	151.5	109.2	325.6	38.2	214.9	271.8	221.1	145.3	161.1	7333.3	395.4	473.6	993.1	252.1	247.7	0	0	0		#N/A	0.056079	0.0041826	0.0054426	0.0305456	0.0162332	0.0397277	#VALUE!	0.0945413	0.0363357	0.0847107	0.00441055
L		3	#N/A	#N/A	3		24.15	0.1	381.7	137.2	245.9	1699.6	196.8	992.6	597.2	462.3	171.2	474.4	151.5	109.2	325.6	38.2	214.9	271.8	221.1	145.3	161.1	7333.3	395.4	473.6	993.1	252.1	247.7	0	0	0		#N/A	#N/A	#N/A	#N/A	#N/A	#N/A	#N/A	#N/A	#N/A	#N/A	#N/A	#N/A
L	52	5	5	55	5.91667		24.15	0.1	381.7	137.2	245.9	1699.6	196.8	992.6	597.2	462.3	171.2	474.4	151.5	109.2	325.6	38.2	214.9	271.8	221.1	145.3	161.1	7333.3	395.4	473.6	993.1	252.1	247.7	0	0	0		#N/A	0.0213428	0.00231984	0.0032007	0.0165393	0.0132519	0.0172808	#VALUE!	0.0530291	0.0112521	0.03642	0.00265004
L		7	#N/A	#N/A	7		24.15	0.1	381.7	137.2	245.9	1699.6	196.8	992.6	597.2	462.3	171.2	474.4	151.5	109.2	325.6	38.2	214.9	271.8	221.1	145.3	161.1	7333.3	395.4	473.6	993.1	252.1	247.7	0	0	0		#N/A	#N/A	#N/A	#N/A	#N/A	#N/A	#N/A	#N/A	#N/A	#N/A	#N/A	#N/A
L	55	10	10	39	10.65		24.15	0.1	381.7	137.2	245.9	1699.6	196.8	992.6	597.2	462.3	171.2	474.4	151.5	109.2	325.6	38.2	214.9	271.8	221.1	145.3	161.1	7333.3	395.4	473.6	993.1	252.1	247.7	0	0	0		#N/A	0.0137775	0.0013154	0.00282714	0.0139173	0.0128405	0.0126661	#VALUE!	0.0423379	0.00723113	0.0252616	0.00301841
L		15	#N/A	#N/A	15		24.15	0.1	381.7	137.2	245.9	1699.6	196.8	992.6	597.2	462.3	171.2	474.4	151.5	109.2	325.6	38.2	214.9	271.8	221.1	145.3	161.1	7333.3	395.4	473.6	993.1	252.1	247.7	0	0	0		#N/A	#N/A	#N/A	#N/A	#N/A	#N/A	#N/A	#N/A	#N/A	#N/A	#N/A	#N/A
L		20	13	0	13		24.15	0.1	381.7	137.2	245.9	1699.6	196.8	992.6	597.2	462.3	171.2	474.4	151.5	109.2	325.6	38.2	214.9	271.8	221.1	145.3	161.1	7333.3	395.4	473.6	993.1	252.1	247.7	0	0	0		#N/A	#N/A	#N/A	#N/A	#N/A	#N/A	#N/A	#N/A	#N/A	#N/A	#N/A	#N/A
L		25	#N/A	#N/A	25		24.15	0.1	381.7	137.2	245.9	1699.6	196.8	992.6	597.2	462.3	171.2	474.4	151.5	109.2	325.6	38.2	214.9	271.8	221.1	145.3	161.1	7333.3	395.4	473.6	993.1	252.1	247.7	0	0	0		#N/A	#N/A	#N/A	#N/A	#N/A	#N/A	#N/A	#N/A	#N/A	#N/A	#N/A	#N/A
L		30	#N/A	#N/A	30		24.15	0.1	381.7	137.2	245.9	1699.6	196.8	992.6	597.2	462.3	171.2	474.4	151.5	109.2	325.6	38.2	214.9	271.8	221.1	145.3	161.1	7333.3	395.4	473.6	993.1	252.1	247.7	0	0	0		#N/A	#N/A	#N/A	#N/A	#N/A	#N/A	#N/A	#N/A	#N/A	#N/A	#N/A	#N/A
L		40	#N/A	#N/A	40		24.15	0.1	381.7	137.2	245.9	1699.6	196.8	992.6	597.2	462.3	171.2	474.4	151.5	109.2	325.6	38.2	214.9	271.8	221.1	145.3	161.1	7333.3	395.4	473.6	993.1	252.1	247.7	0	0	0		#N/A	#N/A	#N/A	#N/A	#N/A	#N/A	#N/A	#N/A	#N/A	#N/A	#N/A	#N/A
M	0	0	0	0	0		22.11	0.1	381.7	137.2	245.9	1699.6	196.8	992.6	597.2	462.3	171.2	474.4	151.5	109.2	325.6	38.2	214.9	271.8	221.1	145.3	161.1	7333.3	395.4	473.6	993.1	252.1	247.7	0	0	0		#N/A	#N/A	#N/A	#N/A	#N/A	#N/A	#N/A	#N/A	#N/A	#N/A	#N/A	#N/A
M	56	1	1	0	1		22.11	0.1	381.7	137.2	245.9	1699.6	196.8	992.6	597.2	462.3	171.2	474.4	151.5	109.2	325.6	38.2	214.9	271.8	221.1	145.3	161.1	7333.3	395.4	473.6	993.1	252.1	247.7	0	0	0		#N/A	0.096722	0.0125345	0.00866266	0.0445664	0.0183587	0.0938928	#VALUE!	0.182739	0.0675196	0.13715	0.0070918
M		3	#N/A	#N/A	3		22.11	0.1	381.7	137.2	245.9	1699.6	196.8	992.6	597.2	462.3	171.2	474.4	151.5	109.2	325.6	38.2	214.9	271.8	221.1	145.3	161.1	7333.3	395.4	473.6	993.1	252.1	247.7	0	0	0		#N/A	#N/A	#N/A	#N/A	#N/A	#N/A	#N/A	#N/A	#N/A	#N/A	#N/A	#N/A
M	57	5	5	20	5.33333		22.11	0.1	381.7	137.2	245.9	1699.6	196.8	992.6	597.2	462.3	171.2	474.4	151.5	109.2	325.6	38.2	214.9	271.8	221.1	145.3	161.1	7333.3	395.4	473.6	993.1	252.1	247.7	0	0	0		#N/A	0.0367606	0.00655995	0.00433186	0.0180666	0.014543	0.0261731	#VALUE!	0.0897072	0.0150855	0.0452515	0.00558219
M		7	#N/A	#N/A	7		22.11	0.1	381.7	137.2	245.9	1699.6	196.8	992.6	597.2	462.3	171.2	474.4	151.5	109.2	325.6	38.2	214.9	271.8	221.1	145.3	161.1	7333.3	395.4	473.6	993.1	252.1	247.7	0	0	0		#N/A	#N/A	#N/A	#N/A	#N/A	#N/A	#N/A	#N/A	#N/A	#N/A	#N/A	#N/A
M		10	#N/A	#N/A	10		22.11	0.1	381.7	137.2	245.9	1699.6	196.8	992.6	597.2	462.3	171.2	474.4	151.5	109.2	325.6	38.2	214.9	271.8	221.1	145.3	161.1	7333.3	395.4	473.6	993.1	252.1	247.7	0	0	0		#N/A	#N/A	#N/A	#N/A	#N/A	#N/A	#N/A	#N/A	#N/A	#N/A	#N/A	#N/A
M		15	#N/A	#N/A	15		22.11	0.1	381.7	137.2	245.9	1699.6	196.8	992.6	597.2	462.3	171.2	474.4	151.5	109.2	325.6	38.2	214.9	271.8	221.1	145.3	161.1	7333.3	395.4	473.6	993.1	252.1	247.7	0	0	0		#N/A	#N/A	#N/A	#N/A	#N/A	#N/A	#N/A	#N/A	#N/A	#N/A	#N/A	#N/A
M	59	20	21	53	21.8833		22.11	0.1	381.7	137.2	245.9	1699.6	196.8	992.6	597.2	462.3	171.2	474.4	151.5	109.2	325.6	38.2	214.9	271.8	221.1	145.3	161.1	7333.3	395.4	473.6	993.1	252.1	247.7	0	0	0		#N/A	0.00911357	0.0019059	0.00227534	0.011563	0.0123194	0.00746548	#VALUE!	0.0580138	0.0040629	0.0170467	0.00234721
M		25	#N/A	#N/A	25		22.11	0.1	381.7	137.2	245.9	1699.6	196.8	992.6	597.2	462.3	171.2	474.4	151.5	109.2	325.6	38.2	214.9	271.8	221.1	145.3	161.1	7333.3	395.4	473.6	993.1	252.1	247.7	0	0	0		#N/A	#N/A	#N/A	#N/A	#N/A	#N/A	#N/A	#N/A	#N/A	#N/A	#N/A	#N/A
M	60	30	30	10	30.1667		22.11	0.1	381.7	137.2	245.9	1699.6	196.8	992.6	597.2	462.3	171.2	474.4	151.5	109.2	325.6	38.2	214.9	271.8	221.1	145.3	161.1	7333.3	395.4	473.6	993.1	252.1	247.7	0	0	0		#N/A	0.00631008	0.00172391	0.00219212	0.0110788	0.0123567	0.00571639	#VALUE!	0.0510983	0.0031146	0.0128346	0.00221714
M		40	#N/A	#N/A	40		22.11	0.1	381.7	137.2	245.9	1699.6	196.8	992.6	597.2	462.3	171.2	474.4	151.5	109.2	325.6	38.2	214.9	271.8	221.1	145.3	161.1	7333.3	395.4	473.6	993.1	252.1	247.7	0	0	0		#N/A	#N/A	#N/A	#N/A	#N/A	#N/A	#N/A	#N/A	#N/A	#N/A	#N/A	#N/A
N	0	0	0	0	0		23.04	0.1	381.7	137.2	245.9	1699.6	196.8	992.6	597.2	462.3	171.2	474.4	151.5	109.2	325.6	38.2	214.9	271.8	221.1	145.3	161.1	7333.3	395.4	473.6	993.1	252.1	247.7	0	0	0		#N/A	#N/A	#N/A	#N/A	#N/A	#N/A	#N/A	#N/A	#N/A	#N/A	#N/A	#N/A
N		1	#N/A	#N/A	1		23.04	0.1	381.7	137.2	245.9	1699.6	196.8	992.6	597.2	462.3	171.2	474.4	151.5	109.2	325.6	38.2	214.9	271.8	221.1	145.3	161.1	7333.3	395.4	473.6	993.1	252.1	247.7	0	0	0		#N/A	#N/A	#N/A	#N/A	#N/A	#N/A	#N/A	#N/A	#N/A	#N/A	#N/A	#N/A
N	61	3	2	50	2.83333		23.04	0.1	381.7	137.2	245.9	1699.6	196.8	992.6	597.2	462.3	171.2	474.4	151.5	109.2	325.6	38.2	214.9	271.8	221.1	145.3	161.1	7333.3	395.4	473.6	993.1	252.1	247.7	0	0	0		#N/A	0.0587028	0.00904642	0.00730713	0.0286541	0.0153665	0.0404537	#N/A	0.0908127	0.0303266	0.0796013	#VALUE!
N		5	#N/A	#N/A	5		23.04	0.1	381.7	137.2	245.9	1699.6	196.8	992.6	597.2	462.3	171.2	474.4	151.5	109.2	325.6	38.2	214.9	271.8	221.1	145.3	161.1	7333.3	395.4	473.6	993.1	252.1	247.7	0	0	0		#N/A	#N/A	#N/A	#N/A	#N/A	#N/A	#N/A	#N/A	#N/A	#N/A	#N/A	#N/A
N	62	7	7	32	7.53333		23.04	0.1	381.7	137.2	245.9	1699.6	196.8	992.6	597.2	462.3	171.2	474.4	151.5	109.2	325.6	38.2	214.9	271.8	221.1	145.3	161.1	7333.3	395.4	473.6	993.1	252.1	247.7	0	0	0		#N/A	0.0238094	0.00425391	0.00372648	0.0168211	0.0138864	0.0199682	#VALUE!	0.0619767	0.0107506	0.0367169	#VALUE!
N		10	#N/A	#N/A	10		23.04	0.1	381.7	137.2	245.9	1699.6	196.8	992.6	597.2	462.3	171.2	474.4	151.5	109.2	325.6	38.2	214.9	271.8	221.1	145.3	161.1	7333.3	395.4	473.6	993.1	252.1	247.7	0	0	0		#N/A	#N/A	#N/A	#N/A	#N/A	#N/A	#N/A	#N/A	#N/A	#N/A	#N/A	#N/A
N	63	15	15	31	15.5167		23.04	0.1	381.7	137.2	245.9	1699.6	196.8	992.6	597.2	462.3	171.2	474.4	151.5	109.2	325.6	38.2	214.9	271.8	221.1	145.3	161.1	7333.3	395.4	473.6	993.1	252.1	247.7	0	0	0		#N/A	0.0121636	0.00253137	0.00268587	0.0128627	0.0119262	0.0117687	#VALUE!	0.0532109	0.00576042	0.0207183	#VALUE!
N		20	#N/A	#N/A	20		23.04	0.1	381.7	137.2	245.9	1699.6	196.8	992.6	597.2	462.3	171.2	474.4	151.5	109.2	325.6	38.2	214.9	271.8	221.1	145.3	161.1	7333.3	395.4	473.6	993.1	252.1	247.7	0	0	0		#N/A	#N/A	#N/A	#N/A	#N/A	#N/A	#N/A	#N/A	#N/A	#N/A	#N/A	#N/A
N	64	25	25	15	25.25		23.04	0.1	381.7	137.2	245.9	1699.6	196.8	992.6	597.2	462.3	171.2	474.4	151.5	109.2	325.6	38.2	214.9	271.8	221.1	145.3	161.1	7333.3	395.4	473.6	993.1	252.1	247.7	0	0	0		#N/A	0.00680559	0.00164592	0.00226675	0.0121513	0.0124366	0.00788035	#VALUE!	0.0456752	0.00382047	0.0127687	#VALUE!
N		30	#N/A	#N/A	30		23.04	0.1	381.7	137.2	245.9	1699.6	196.8	992.6	597.2	462.3	171.2	474.4	151.5	109.2	325.6	38.2	214.9	271.8	221.1	145.3	161.1	7333.3	395.4	473.6	993.1	252.1	247.7	0	0	0		#N/A	#N/A	#N/A	#N/A	#N/A	#N/A	#N/A	#N/A	#N/A	#N/A	#N/A	#N/A
N	65	40	39	57	39.95		23.04	0.1	381.7	137.2	245.9	1699.6	196.8	992.6	597.2	462.3	171.2	474.4	151.5	109.2	325.6	38.2	214.9	271.8	221.1	145.3	161.1	7333.3	395.4	473.6	993.1	252.1	247.7	0	0	0		#N/A	0.00500101	0.00103897	0.00171937	0.0101594	0.0118949	0.00537691	#VALUE!	0.0432361	0.00213574	0.00700702	#VALUE!
O		0	0	0	0		22.14	0.1	381.7	137.2	245.9	1699.6	196.8	992.6	597.2	462.3	171.2	474.4	151.5	109.2	325.6	38.2	214.9	271.8	221.1	145.3	161.1	7333.3	395.4	473.6	993.1	252.1	247.7	0	0	0		#N/A	#N/A	#N/A	#N/A	#N/A	#N/A	#N/A	#N/A	#N/A	#N/A	#N/A	#N/A
O		1	#N/A	#N/A	1		22.14	0.1	381.7	137.2	245.9	1699.6	196.8	992.6	597.2	462.3	171.2	474.4	151.5	109.2	325.6	38.2	214.9	271.8	221.1	145.3	161.1	7333.3	395.4	473.6	993.1	252.1	247.7	0	0	0		#N/A	#N/A	#N/A	#N/A	#N/A	#N/A	#N/A	#N/A	#N/A	#N/A	#N/A	#N/A
O	66	3	3	10	3.16667		22.14	0.1	381.7	137.2	245.9	1699.6	196.8	992.6	597.2	462.3	171.2	474.4	151.5	109.2	325.6	38.2	214.9	271.8	221.1	145.3	161.1	7333.3	395.4	473.6	993.1	252.1	247.7	0	0	0		#N/A	0.0536903	0.00824419	0.00600555	0.0320079	0.0158181	0.032546	#VALUE!	0.124442	0.0259911	0.0714661	#VALUE!
O		5	#N/A	#N/A	5		22.14	0.1	381.7	137.2	245.9	1699.6	196.8	992.6	597.2	462.3	171.2	474.4	151.5	109.2	325.6	38.2	214.9	271.8	221.1	145.3	161.1	7333.3	395.4	473.6	993.1	252.1	247.7	0	0	0		#N/A	#N/A	#N/A	#N/A	#N/A	#N/A	#N/A	#N/A	#N/A	#N/A	#N/A	#N/A
O	67	7	7	19	7.31667		22.14	0.1	381.7	137.2	245.9	1699.6	196.8	992.6	597.2	462.3	171.2	474.4	151.5	109.2	325.6	38.2	214.9	271.8	221.1	145.3	161.1	7333.3	395.4	473.6	993.1	252.1	247.7	0	0	0		#N/A	0.0310429	0.00455393	0.00414623	0.0198667	0.0135194	0.0200364	#VALUE!	0.093756	0.0124555	0.0425028	#VALUE!
O		10	#N/A	#N/A	10		22.14	0.1	381.7	137.2	245.9	1699.6	196.8	992.6	597.2	462.3	171.2	474.4	151.5	109.2	325.6	38.2	214.9	271.8	221.1	145.3	161.1	7333.3	395.4	473.6	993.1	252.1	247.7	0	0	0		#N/A	#N/A	#N/A	#N/A	#N/A	#N/A	#N/A	#N/A	#N/A	#N/A	#N/A	#N/A
O	68	15	14	37	14.6167		22.14	0.1	381.7	137.2	245.9	1699.6	196.8	992.6	597.2	462.3	171.2	474.4	151.5	109.2	325.6	38.2	214.9	271.8	221.1	145.3	161.1	7333.3	395.4	473.6	993.1	252.1	247.7	0	0	0		#N/A	0.0185051	0.00269273	0.00332772	0.0156714	0.0119479	0.0119915	#VALUE!	0.0760572	0.0067682	0.0283198	#VALUE!
O		20	#N/A	#N/A	20		22.14	0.1	381.7	137.2	245.9	1699.6	196.8	992.6	597.2	462.3	171.2	474.4	151.5	109.2	325.6	38.2	214.9	271.8	221.1	145.3	161.1	7333.3	395.4	473.6	993.1	252.1	247.7	0	0	0		#N/A	#N/A	#N/A	#N/A	#N/A	#N/A	#N/A	#N/A	#N/A	#N/A	#N/A	#N/A
O	69	25	25	2	25.0333		22.14	0.1	381.7	137.2	245.9	1699.6	196.8	992.6	597.2	462.3	171.2	474.4	151.5	109.2	325.6	38.2	214.9	271.8	221.1	145.3	161.1	7333.3	395.4	473.6	993.1	252.1	247.7	0	0	0		#N/A	0.0117079	0.00226661	0.00285482	0.0135544	0.0110644	0.00854978	#VALUE!	0.0708413	0.00462942	0.0190737	#VALUE!
O		30	#N/A	#N/A	30		22.14	0.1	381.7	137.2	245.9	1699.6	196.8	992.6	597.2	462.3	171.2	474.4	151.5	109.2	325.6	38.2	214.9	271.8	221.1	145.3	161.1	7333.3	395.4	473.6	993.1	252.1	247.7	0	0	0		#N/A	#N/A	#N/A	#N/A	#N/A	#N/A	#N/A	#N/A	#N/A	#N/A	#N/A	#N/A
O	70	40	37	35	37.5833		22.14	0.1	381.7	137.2	245.9	1699.6	196.8	992.6	597.2	462.3	171.2	474.4	151.5	109.2	325.6	38.2	214.9	271.8	221.1	145.3	161.1	7333.3	395.4	473.6	993.1	252.1	247.7	0	0	0		#N/A	0.00761611	0.00177547	0.00255872	0.0127722	0.0123238	0.00649348	#VALUE!	0.0616673	0.00333739	0.0128515	#VALUE!
P		0	0	0	0		24.12	0.1	381.7	137.2	245.9	1699.6	196.8	992.6	597.2	462.3	171.2	474.4	151.5	109.2	325.6	38.2	214.9	271.8	221.1	145.3	161.1	7333.3	395.4	473.6	993.1	252.1	247.7	0	0	0		#N/A	#N/A	#N/A	#N/A	#N/A	#N/A	#N/A	#N/A	#N/A	#N/A	#N/A	#N/A
P	71	1	1	1	1.01667		24.12	0.1	381.7	137.2	245.9	1699.6	196.8	992.6	597.2	462.3	171.2	474.4	151.5	109.2	325.6	38.2	214.9	271.8	221.1	145.3	161.1	7333.3	395.4	473.6	993.1	252.1	247.7	0	0	0		#N/A	0.0922071	0.0116274	0.00742302	0.0653208	0.0208497	0.0986005	0.00395691	0.168435	0.0746477	0.174063	0.00773555
P		3	#N/A	#N/A	3		24.12	0.1	381.7	137.2	245.9	1699.6	196.8	992.6	597.2	462.3	171.2	474.4	151.5	109.2	325.6	38.2	214.9	271.8	221.1	145.3	161.1	7333.3	395.4	473.6	993.1	252.1	247.7	0	0	0		#N/A	#N/A	#N/A	#N/A	#N/A	#N/A	#N/A	#N/A	#N/A	#N/A	#N/A	#N/A
P	72	5	7	57	7.95		24.12	0.1	381.7	137.2	245.9	1699.6	196.8	992.6	597.2	462.3	171.2	474.4	151.5	109.2	325.6	38.2	214.9	271.8	221.1	145.3	161.1	7333.3	395.4	473.6	993.1	252.1	247.7	0	0	0		#N/A	0.0144893	0.00289462	0.00250788	0.0171461	0.0132076	0.0170668	0.005981	0.0616842	0.00957546	0.0358504	0.0023678
P		7	#N/A	#N/A	7		24.12	0.1	381.7	137.2	245.9	1699.6	196.8	992.6	597.2	462.3	171.2	474.4	151.5	109.2	325.6	38.2	214.9	271.8	221.1	145.3	161.1	7333.3	395.4	473.6	993.1	252.1	247.7	0	0	0		#N/A	#N/A	#N/A	#N/A	#N/A	#N/A	#N/A	#N/A	#N/A	#N/A	#N/A	#N/A
P	73	10	16	51	16.85		24.12	0.1	381.7	137.2	245.9	1699.6	196.8	992.6	597.2	462.3	171.2	474.4	151.5	109.2	325.6	38.2	214.9	271.8	221.1	145.3	161.1	7333.3	395.4	473.6	993.1	252.1	247.7	0	0	0		#N/A	0.00687426	0.00190071	0.00185093	0.0150683	0.0125882	0.00880517	0.00448275	0.0494125	0.00454162	0.0161665	0.00229545
P		15	#N/A	#N/A	15		24.12	0.1	381.7	137.2	245.9	1699.6	196.8	992.6	597.2	462.3	171.2	474.4	151.5	109.2	325.6	38.2	214.9	271.8	221.1	145.3	161.1	7333.3	395.4	473.6	993.1	252.1	247.7	0	0	0		#N/A	#N/A	#N/A	#N/A	#N/A	#N/A	#N/A	#N/A	#N/A	#N/A	#N/A	#N/A
P	74	20	20	9	20.15		24.12	0.1	381.7	137.2	245.9	1699.6	196.8	992.6	597.2	462.3	171.2	474.4	151.5	109.2	325.6	38.2	214.9	271.8	221.1	145.3	161.1	7333.3	395.4	473.6	993.1	252.1	247.7	0	0	0		#N/A	0.00553537	0.00153329	0.00165499	0.0130529	0.0127439	0.00747563	0.00255789	0.0477118	0.00346063	0.0131531	0.00256302
P		25	#N/A	#N/A	25		24.12	0.1	381.7	137.2	245.9	1699.6	196.8	992.6	597.2	462.3	171.2	474.4	151.5	109.2	325.6	38.2	214.9	271.8	221.1	145.3	161.1	7333.3	395.4	473.6	993.1	252.1	247.7	0	0	0		#N/A	#N/A	#N/A	#N/A	#N/A	#N/A	#N/A	#N/A	#N/A	#N/A	#N/A	#N/A
P	75	30	29	11	29.1833		24.12	0.1	381.7	137.2	245.9	1699.6	196.8	992.6	597.2	462.3	171.2	474.4	151.5	109.2	325.6	38.2	214.9	271.8	221.1	145.3	161.1	7333.3	395.4	473.6	993.1	252.1	247.7	0	0	0		#N/A	0.00329889	0.000921793	0.00150336	0.0122515	0.0118034	0.00510039	0.00158125	0.0429753	0.00254642	0.00926613	0.00202184
P		40	#N/A	#N/A	40		24.12	0.1	381.7	137.2	245.9	1699.6	196.8	992.6	597.2	462.3	171.2	474.4	151.5	109.2	325.6	38.2	214.9	271.8	221.1	145.3	161.1	7333.3	395.4	473.6	993.1	252.1	247.7	0	0	0		#N/A	#N/A	#N/A	#N/A	#N/A	#N/A	#N/A	#N/A	#N/A	#N/A	#N/A	#N/A
Q		0	0	0	0		21.71	0.1	381.7	137.2	245.9	1699.6	196.8	992.6	597.2	462.3	171.2	474.4	151.5	109.2	325.6	38.2	214.9	271.8	221.1	145.3	161.1	7333.3	395.4	473.6	993.1	252.1	247.7	0	0	0		#N/A	#N/A	#N/A	#N/A	#N/A	#N/A	#N/A	#N/A	#N/A	#N/A	#N/A	#N/A
Q	76	1	1	48	1.8		21.71	0.1	381.7	137.2	245.9	1699.6	196.8	992.6	597.2	462.3	171.2	474.4	151.5	109.2	325.6	38.2	214.9	271.8	221.1	145.3	161.1	7333.3	395.4	473.6	993.1	252.1	247.7	0	0	0		#N/A	0.0525766	0.00747981	0.00521981	0.037445	0.0164339	0.0474498	0.00645458	0.141341	0.0368159	0.0770348	0.00480811
Q		3	#N/A	#N/A	3		21.71	0.1	381.7	137.2	245.9	1699.6	196.8	992.6	597.2	462.3	171.2	474.4	151.5	109.2	325.6	38.2	214.9	271.8	221.1	145.3	161.1	7333.3	395.4	473.6	993.1	252.1	247.7	0	0	0		#N/A	#N/A	#N/A	#N/A	#N/A	#N/A	#N/A	#N/A	#N/A	#N/A	#N/A	#N/A
Q	77	5	6	12	6.2		21.71	0.1	381.7	137.2	245.9	1699.6	196.8	992.6	597.2	462.3	171.2	474.4	151.5	109.2	325.6	38.2	214.9	271.8	221.1	145.3	161.1	7333.3	395.4	473.6	993.1	252.1	247.7	0	0	0		#N/A	0.0283832	0.00471068	0.00348061	0.0201887	0.0134967	0.0215855	0.00787074	0.091331	0.0133088	0.0388407	0.00435669
Q		7	#N/A	#N/A	7		21.71	0.1	381.7	137.2	245.9	1699.6	196.8	992.6	597.2	462.3	171.2	474.4	151.5	109.2	325.6	38.2	214.9	271.8	221.1	145.3	161.1	7333.3	395.4	473.6	993.1	252.1	247.7	0	0	0		#N/A	#N/A	#N/A	#N/A	#N/A	#N/A	#N/A	#N/A	#N/A	#N/A	#N/A	#N/A
Q	78	10	13	24	13.4		21.71	0.1	381.7	137.2	245.9	1699.6	196.8	992.6	597.2	462.3	171.2	474.4	151.5	109.2	325.6	38.2	214.9	271.8	221.1	145.3	161.1	7333.3	395.4	473.6	993.1	252.1	247.7	0	0	0		#N/A	0.0149389	0.00245777	0.00260095	0.0156309	0.0126926	0.0119268	0.00556851	0.0668626	0.00648562	0.0243332	0.0029588
Q		15	#N/A	#N/A	15		21.71	0.1	381.7	137.2	245.9	1699.6	196.8	992.6	597.2	462.3	171.2	474.4	151.5	109.2	325.6	38.2	214.9	271.8	221.1	145.3	161.1	7333.3	395.4	473.6	993.1	252.1	247.7	0	0	0		#N/A	#N/A	#N/A	#N/A	#N/A	#N/A	#N/A	#N/A	#N/A	#N/A	#N/A	#N/A
Q	79	20	20	12	20.2		21.71	0.1	381.7	137.2	245.9	1699.6	196.8	992.6	597.2	462.3	171.2	474.4	151.5	109.2	325.6	38.2	214.9	271.8	221.1	145.3	161.1	7333.3	395.4	473.6	993.1	252.1	247.7	0	0	0		#N/A	0.0100601	0.00189388	0.00247453	0.0140733	0.0121011	0.00834764	0.00386267	0.062969	0.00455879	0.0198544	0.00306704
Q		25	#N/A	#N/A	25		21.71	0.1	381.7	137.2	245.9	1699.6	196.8	992.6	597.2	462.3	171.2	474.4	151.5	109.2	325.6	38.2	214.9	271.8	221.1	145.3	161.1	7333.3	395.4	473.6	993.1	252.1	247.7	0	0	0		#N/A	#N/A	#N/A	#N/A	#N/A	#N/A	#N/A	#N/A	#N/A	#N/A	#N/A	#N/A
Q	80	30	30	26	30.4333		21.71	0.1	381.7	137.2	245.9	1699.6	196.8	992.6	597.2	462.3	171.2	474.4	151.5	109.2	325.6	38.2	214.9	271.8	221.1	145.3	161.1	7333.3	395.4	473.6	993.1	252.1	247.7	0	0	0		#N/A	0.00640873	0.00137697	0.00233326	0.0123229	0.0115685	0.0061847	0.0025305	0.0543473	0.00359546	0.0132947	0.00229195
Q		40	#N/A	#N/A	40		21.71	0.1	381.7	137.2	245.9	1699.6	196.8	992.6	597.2	462.3	171.2	474.4	151.5	109.2	325.6	38.2	214.9	271.8	221.1	145.3	161.1	7333.3	395.4	473.6	993.1	252.1	247.7	0	0	0		#N/A	#N/A	#N/A	#N/A	#N/A	#N/A	#N/A	#N/A	#N/A	#N/A	#N/A	#N/A
R		0	0	0	0		21.83	0.1	381.7	137.2	245.9	1699.6	196.8	992.6	597.2	462.3	171.2	474.4	151.5	109.2	325.6	38.2	214.9	271.8	221.1	145.3	161.1	7333.3	395.4	473.6	993.1	252.1	247.7	0	0	0		#N/A	#N/A	#N/A	#N/A	#N/A	#N/A	#N/A	#N/A	#N/A	#N/A	#N/A	#N/A
R	81	3	3	38	3.63333		21.83	0.1	381.7	137.2	245.9	1699.6	196.8	992.6	597.2	462.3	171.2	474.4	151.5	109.2	325.6	38.2	214.9	271.8	221.1	145.3	161.1	7333.3	395.4	473.6	993.1	252.1	247.7	0	0	0		#N/A	0.0551131	0.00937373	0.00514662	0.0308856	0.0152238	0.0429441	#VALUE!	0.142133	0.0289986	0.0720397	0.00483577
R		3	#N/A	#N/A	3		21.83	0.1	381.7	137.2	245.9	1699.6	196.8	992.6	597.2	462.3	171.2	474.4	151.5	109.2	325.6	38.2	214.9	271.8	221.1	145.3	161.1	7333.3	395.4	473.6	993.1	252.1	247.7	0	0	0		#N/A	#N/A	#N/A	#N/A	#N/A	#N/A	#N/A	#N/A	#N/A	#N/A	#N/A	#N/A
R	82	5	6	56	6.93333		21.83	0.1	381.7	137.2	245.9	1699.6	196.8	992.6	597.2	462.3	171.2	474.4	151.5	109.2	325.6	38.2	214.9	271.8	221.1	145.3	161.1	7333.3	395.4	473.6	993.1	252.1	247.7	0	0	0		#N/A	0.0356617	0.00612693	0.00371891	0.0207435	0.0130382	0.0250095	#VALUE!	0.115791	0.0151248	0.0461921	0.0039531
R		7	#N/A	#N/A	7		21.83	0.1	381.7	137.2	245.9	1699.6	196.8	992.6	597.2	462.3	171.2	474.4	151.5	109.2	325.6	38.2	214.9	271.8	221.1	145.3	161.1	7333.3	395.4	473.6	993.1	252.1	247.7	0	0	0		#N/A	#N/A	#N/A	#N/A	#N/A	#N/A	#N/A	#N/A	#N/A	#N/A	#N/A	#N/A
R	83	10	14	37	14.6167		21.83	0.1	381.7	137.2	245.9	1699.6	196.8	992.6	597.2	462.3	171.2	474.4	151.5	109.2	325.6	38.2	214.9	271.8	221.1	145.3	161.1	7333.3	395.4	473.6	993.1	252.1	247.7	0	0	0		#N/A	0.0205317	0.00359267	0.00279667	0.01522	0.0122301	0.015861	#VALUE!	0.0885099	0.00726437	0.0279651	0.00307595
R		15	#N/A	#N/A	15		21.83	0.1	381.7	137.2	245.9	1699.6	196.8	992.6	597.2	462.3	171.2	474.4	151.5	109.2	325.6	38.2	214.9	271.8	221.1	145.3	161.1	7333.3	395.4	473.6	993.1	252.1	247.7	0	0	0		#N/A	#N/A	#N/A	#N/A	#N/A	#N/A	#N/A	#N/A	#N/A	#N/A	#N/A	#N/A
R	84	20	25	0	25		21.83	0.1	381.7	137.2	245.9	1699.6	196.8	992.6	597.2	462.3	171.2	474.4	151.5	109.2	325.6	38.2	214.9	271.8	221.1	145.3	161.1	7333.3	395.4	473.6	993.1	252.1	247.7	0	0	0		#N/A	0.0132867	0.0026103	0.00277732	0.0134941	0.0124924	0.0106013	#VALUE!	0.0768021	0.00496271	0.0207488	0.00266877
R		25	#N/A	#N/A	25		21.83	0.1	381.7	137.2	245.9	1699.6	196.8	992.6	597.2	462.3	171.2	474.4	151.5	109.2	325.6	38.2	214.9	271.8	221.1	145.3	161.1	7333.3	395.4	473.6	993.1	252.1	247.7	0	0	0		#N/A	#N/A	#N/A	#N/A	#N/A	#N/A	#N/A	#N/A	#N/A	#N/A	#N/A	#N/A
R	85	30	40	3	40.05		21.83	0.1	381.7	137.2	245.9	1699.6	196.8	992.6	597.2	462.3	171.2	474.4	151.5	109.2	325.6	38.2	214.9	271.8	221.1	145.3	161.1	7333.3	395.4	473.6	993.1	252.1	247.7	0	0	0		#N/A	0.00694038	0.00165492	0.00245873	0.0128911	0.011612	0.00608396	#VALUE!	0.0656152	0.00312221	0.0118161	0.0016205
R		40	#N/A	#N/A	40		21.83	0.1	381.7	137.2	245.9	1699.6	196.8	992.6	597.2	462.3	171.2	474.4	151.5	109.2	325.6	38.2	214.9	271.8	221.1	145.3	161.1	7333.3	395.4	473.6	993.1	252.1	247.7	0	0	0		#N/A	#N/A	#N/A	#N/A	#N/A	#N/A	#N/A	#N/A	#N/A	#N/A	#N/A	#N/A
S		0	0	0	0		23.55	0.1	381.7	137.2	245.9	1699.6	196.8	992.6	597.2	462.3	171.2	474.4	151.5	109.2	325.6	38.2	214.9	271.8	221.1	145.3	161.1	7333.3	395.4	473.6	993.1	252.1	247.7	0	0	0		#N/A	#N/A	#N/A	#N/A	#N/A	#N/A	#N/A	#N/A	#N/A	#N/A	#N/A	#N/A
S		1	#N/A	#N/A	1		23.55	0.1	381.7	137.2	245.9	1699.6	196.8	992.6	597.2	462.3	171.2	474.4	151.5	109.2	325.6	38.2	214.9	271.8	221.1	145.3	161.1	7333.3	395.4	473.6	993.1	252.1	247.7	0	0	0		#N/A	#N/A	#N/A	#N/A	#N/A	#N/A	#N/A	#N/A	#N/A	#N/A	#N/A	#N/A
S	86	3	3	20	3.33333		23.55	0.1	381.7	137.2	245.9	1699.6	196.8	992.6	597.2	462.3	171.2	474.4	151.5	109.2	325.6	38.2	214.9	271.8	221.1	145.3	161.1	7333.3	395.4	473.6	993.1	252.1	247.7	0	0	0		#N/A	0.0435859	0.0066468	0.00509437	0.0273588	0.0149946	0.0372249	#VALUE!	0.105028	0.0251897	0.0766574	0.00418085
S		5	#N/A	#N/A	5		23.55	0.1	381.7	137.2	245.9	1699.6	196.8	992.6	597.2	462.3	171.2	474.4	151.5	109.2	325.6	38.2	214.9	271.8	221.1	145.3	161.1	7333.3	395.4	473.6	993.1	252.1	247.7	0	0	0		#N/A	#N/A	#N/A	#N/A	#N/A	#N/A	#N/A	#N/A	#N/A	#N/A	#N/A	#N/A
S		7	#N/A	#N/A	7		23.55	0.1	381.7	137.2	245.9	1699.6	196.8	992.6	597.2	462.3	171.2	474.4	151.5	109.2	325.6	38.2	214.9	271.8	221.1	145.3	161.1	7333.3	395.4	473.6	993.1	252.1	247.7	0	0	0		#N/A	#N/A	#N/A	#N/A	#N/A	#N/A	#N/A	#N/A	#N/A	#N/A	#N/A	#N/A
S		10	#N/A	#N/A	10		23.55	0.1	381.7	137.2	245.9	1699.6	196.8	992.6	597.2	462.3	171.2	474.4	151.5	109.2	325.6	38.2	214.9	271.8	221.1	145.3	161.1	7333.3	395.4	473.6	993.1	252.1	247.7	0	0	0		#N/A	#N/A	#N/A	#N/A	#N/A	#N/A	#N/A	#N/A	#N/A	#N/A	#N/A	#N/A
S	88	15	14	42	14.7		23.55	0.1	381.7	137.2	245.9	1699.6	196.8	992.6	597.2	462.3	171.2	474.4	151.5	109.2	325.6	38.2	214.9	271.8	221.1	145.3	161.1	7333.3	395.4	473.6	993.1	252.1	247.7	0	0	0		#N/A	0.0128541	0.00247583	0.00273472	0.0139081	0.0127854	0.0127536	#VALUE!	0.0656456	0.00643334	0.0238499	0.00306232
S		20	#N/A	#N/A	20		23.55	0.1	381.7	137.2	245.9	1699.6	196.8	992.6	597.2	462.3	171.2	474.4	151.5	109.2	325.6	38.2	214.9	271.8	221.1	145.3	161.1	7333.3	395.4	473.6	993.1	252.1	247.7	0	0	0		#N/A	#N/A	#N/A	#N/A	#N/A	#N/A	#N/A	#N/A	#N/A	#N/A	#N/A	#N/A
S	89	25	21	58	21.9667		23.55	0.1	381.7	137.2	245.9	1699.6	196.8	992.6	597.2	462.3	171.2	474.4	151.5	109.2	325.6	38.2	214.9	271.8	221.1	145.3	161.1	7333.3	395.4	473.6	993.1	252.1	247.7	0	0	0		#N/A	0.00970572	0.0012222	0.00243627	0.0140541	0.0116327	0.00988035	#VALUE!	0.0563958	0.00497445	0.0200042	0.00144149
S		30	#N/A	#N/A	30		23.55	0.1	381.7	137.2	245.9	1699.6	196.8	992.6	597.2	462.3	171.2	474.4	151.5	109.2	325.6	38.2	214.9	271.8	221.1	145.3	161.1	7333.3	395.4	473.6	993.1	252.1	247.7	0	0	0		#N/A	#N/A	#N/A	#N/A	#N/A	#N/A	#N/A	#N/A	#N/A	#N/A	#N/A	#N/A
S		40	#N/A	#N/A	40		23.55	0.1	381.7	137.2	245.9	1699.6	196.8	992.6	597.2	462.3	171.2	474.4	151.5	109.2	325.6	38.2	214.9	271.8	221.1	145.3	161.1	7333.3	395.4	473.6	993.1	252.1	247.7	0	0	0		#N/A	#N/A	#N/A	#N/A	#N/A	#N/A	#N/A	#N/A	#N/A	#N/A	#N/A	#N/A
T		0	0	0	0		23.5	0.1	381.7	137.2	245.9	1699.6	196.8	992.6	597.2	462.3	171.2	474.4	151.5	109.2	325.6	38.2	214.9	271.8	221.1	145.3	161.1	7333.3	395.4	473.6	993.1	252.1	247.7	0	0	0		#N/A	#N/A	#N/A	#N/A	#N/A	#N/A	#N/A	#N/A	#N/A	#N/A	#N/A	#N/A
T	91	1	1	6	1.1		23.5	0.1	381.7	137.2	245.9	1699.6	196.8	992.6	597.2	462.3	171.2	474.4	151.5	109.2	325.6	38.2	214.9	271.8	221.1	145.3	161.1	7333.3	395.4	473.6	993.1	252.1	247.7	0	0	0		#N/A	0.103196	0.00816191	0.00720859	0.0668103	0.0203993	0.112058	#VALUE!	0.202453	0.074472	0.185505	0.00539629
T		3	#N/A	#N/A	3		23.5	0.1	381.7	137.2	245.9	1699.6	196.8	992.6	597.2	462.3	171.2	474.4	151.5	109.2	325.6	38.2	214.9	271.8	221.1	145.3	161.1	7333.3	395.4	473.6	993.1	252.1	247.7	0	0	0		#N/A	#N/A	#N/A	#N/A	#N/A	#N/A	#N/A	#N/A	#N/A	#N/A	#N/A	#N/A
T	92	5	5	0	5		23.5	0.1	381.7	137.2	245.9	1699.6	196.8	992.6	597.2	462.3	171.2	474.4	151.5	109.2	325.6	38.2	214.9	271.8	221.1	145.3	161.1	7333.3	395.4	473.6	993.1	252.1	247.7	0	0	0		#N/A	0.0293369	0.00526528	0.0033967	0.0199708	0.0140398	0.0242858	#VALUE!	0.0809706	0.0156119	0.0510601	0.00215312
T		7	#N/A	#N/A	7		23.5	0.1	381.7	137.2	245.9	1699.6	196.8	992.6	597.2	462.3	171.2	474.4	151.5	109.2	325.6	38.2	214.9	271.8	221.1	145.3	161.1	7333.3	395.4	473.6	993.1	252.1	247.7	0	0	0		#N/A	#N/A	#N/A	#N/A	#N/A	#N/A	#N/A	#N/A	#N/A	#N/A	#N/A	#N/A
T	93	10	9	58	9.96667		23.5	0.1	381.7	137.2	245.9	1699.6	196.8	992.6	597.2	462.3	171.2	474.4	151.5	109.2	325.6	38.2	214.9	271.8	221.1	145.3	161.1	7333.3	395.4	473.6	993.1	252.1	247.7	0	0	0		#N/A	0.0170886	0.00323184	0.00262206	0.0142067	0.0119146	0.0150504	#VALUE!	0.062461	0.00833811	0.0303306	0.00249674
T		15	#N/A	#N/A	15		23.5	0.1	381.7	137.2	245.9	1699.6	196.8	992.6	597.2	462.3	171.2	474.4	151.5	109.2	325.6	38.2	214.9	271.8	221.1	145.3	161.1	7333.3	395.4	473.6	993.1	252.1	247.7	0	0	0		#N/A	#N/A	#N/A	#N/A	#N/A	#N/A	#N/A	#N/A	#N/A	#N/A	#N/A	#N/A
T	94	20	19	59	19.9833		23.5	0.1	381.7	137.2	245.9	1699.6	196.8	992.6	597.2	462.3	171.2	474.4	151.5	109.2	325.6	38.2	214.9	271.8	221.1	145.3	161.1	7333.3	395.4	473.6	993.1	252.1	247.7	0	0	0		#N/A	0.00902253	0.00196541	0.00223481	0.0126936	0.0107628	0.00900398	#VALUE!	0.0491779	0.00479655	0.018024	0.00235433
T		25	#N/A	#N/A	25		23.5	0.1	381.7	137.2	245.9	1699.6	196.8	992.6	597.2	462.3	171.2	474.4	151.5	109.2	325.6	38.2	214.9	271.8	221.1	145.3	161.1	7333.3	395.4	473.6	993.1	252.1	247.7	0	0	0		#N/A	#N/A	#N/A	#N/A	#N/A	#N/A	#N/A	#N/A	#N/A	#N/A	#N/A	#N/A
T	95	30	29	55	29.9167		23.5	0.1	381.7	137.2	245.9	1699.6	196.8	992.6	597.2	462.3	171.2	474.4	151.5	109.2	325.6	38.2	214.9	271.8	221.1	145.3	161.1	7333.3	395.4	473.6	993.1	252.1	247.7	0	0	0		#N/A	0.00571579	0.00115885	0.00194497	0.0116957	0.0114901	0.00626559	#VALUE!	0.0431341	0.0032023	0.0113874	0.00131028
T		40	#N/A	#N/A	40		23.5	0.1	381.7	137.2	245.9	1699.6	196.8	992.6	597.2	462.3	171.2	474.4	151.5	109.2	325.6	38.2	214.9	271.8	221.1	145.3	161.1	7333.3	395.4	473.6	993.1	252.1	247.7	0	0	0		#N/A	#N/A	#N/A	#N/A	#N/A	#N/A	#N/A	#N/A	#N/A	#N/A	#N/A	#N/A
U		0	0	0	0		21	0.1	381.7	137.2	245.9	1699.6	196.8	992.6	597.2	462.3	171.2	474.4	151.5	109.2	325.6	38.2	214.9	271.8	221.1	145.3	161.1	7333.3	395.4	473.6	993.1	252.1	247.7	0	0	0		#N/A	#N/A	#N/A	#N/A	#N/A	#N/A	#N/A	#N/A	#N/A	#N/A	#N/A	#N/A
U	96	1	1	24	1.4		21	0.1	381.7	137.2	245.9	1699.6	196.8	992.6	597.2	462.3	171.2	474.4	151.5	109.2	325.6	38.2	214.9	271.8	221.1	145.3	161.1	7333.3	395.4	473.6	993.1	252.1	247.7	0	0	0		#N/A	0.0838543	0.0094214	0.00794801	0.0588614	0.0180609	0.0816313	#VALUE!	0.216268	0.0632573	0.145303	0.00393064
U		3	#N/A	#N/A	3		21	0.1	381.7	137.2	245.9	1699.6	196.8	992.6	597.2	462.3	171.2	474.4	151.5	109.2	325.6	38.2	214.9	271.8	221.1	145.3	161.1	7333.3	395.4	473.6	993.1	252.1	247.7	0	0	0		#N/A	#N/A	#N/A	#N/A	#N/A	#N/A	#N/A	#N/A	#N/A	#N/A	#N/A	#N/A
U	97	5	5	31	5.51667		21	0.1	381.7	137.2	245.9	1699.6	196.8	992.6	597.2	462.3	171.2	474.4	151.5	109.2	325.6	38.2	214.9	271.8	221.1	145.3	161.1	7333.3	395.4	473.6	993.1	252.1	247.7	0	0	0		#N/A	0.0413213	0.00631544	0.00491078	0.0231342	0.0140513	0.0312257	#VALUE!	0.122208	0.019235	0.0606765	0.00308353
U		7	#N/A	#N/A	7		21	0.1	381.7	137.2	245.9	1699.6	196.8	992.6	597.2	462.3	171.2	474.4	151.5	109.2	325.6	38.2	214.9	271.8	221.1	145.3	161.1	7333.3	395.4	473.6	993.1	252.1	247.7	0	0	0		#N/A	#N/A	#N/A	#N/A	#N/A	#N/A	#N/A	#N/A	#N/A	#N/A	#N/A	#N/A
U	98	10	10	35	10.5833		21	0.1	381.7	137.2	245.9	1699.6	196.8	992.6	597.2	462.3	171.2	474.4	151.5	109.2	325.6	38.2	214.9	271.8	221.1	145.3	161.1	7333.3	395.4	473.6	993.1	252.1	247.7	0	0	0		#N/A	0.0278574	0.0046973	0.00378652	0.017221	0.012672	0.02094	#VALUE!	0.0994223	0.0108681	0.0418745	0.00258768
U		15	#N/A	#N/A	15		21	0.1	381.7	137.2	245.9	1699.6	196.8	992.6	597.2	462.3	171.2	474.4	151.5	109.2	325.6	38.2	214.9	271.8	221.1	145.3	161.1	7333.3	395.4	473.6	993.1	252.1	247.7	0	0	0		#N/A	#N/A	#N/A	#N/A	#N/A	#N/A	#N/A	#N/A	#N/A	#N/A	#N/A	#N/A
U	99	20	20	41	20.6833		21	0.1	381.7	137.2	245.9	1699.6	196.8	992.6	597.2	462.3	171.2	474.4	151.5	109.2	325.6	38.2	214.9	271.8	221.1	145.3	161.1	7333.3	395.4	473.6	993.1	252.1	247.7	0	0	0		#N/A	0.0146626	0.00318328	0.00303365	0.013909	0.0120338	0.0119282	#VALUE!	0.0784483	0.00563976	0.0264911	0.00226283
U		25	#N/A	#N/A	25		21	0.1	381.7	137.2	245.9	1699.6	196.8	992.6	597.2	462.3	171.2	474.4	151.5	109.2	325.6	38.2	214.9	271.8	221.1	145.3	161.1	7333.3	395.4	473.6	993.1	252.1	247.7	0	0	0		#N/A	#N/A	#N/A	#N/A	#N/A	#N/A	#N/A	#N/A	#N/A	#N/A	#N/A	#N/A
U	100	30	30	0	30		21	0.1	381.7	137.2	245.9	1699.6	196.8	992.6	597.2	462.3	171.2	474.4	151.5	109.2	325.6	38.2	214.9	271.8	221.1	145.3	161.1	7333.3	395.4	473.6	993.1	252.1	247.7	0	0	0		#N/A	0.0105365	0.00256558	0.00270567	0.0131074	0.0117699	0.0104032	#VALUE!	0.0743599	0.00425407	0.02155	0.00209396
U		40	#N/A	#N/A	40		21	0.1	381.7	137.2	245.9	1699.6	196.8	992.6	597.2	462.3	171.2	474.4	151.5	109.2	325.6	38.2	214.9	271.8	221.1	145.3	161.1	7333.3	395.4	473.6	993.1	252.1	247.7	0	0	0		#N/A	#N/A	#N/A	#N/A	#N/A	#N/A	#N/A	#N/A	#N/A	#N/A	#N/A	#N/A
V		0	0	0	0		20.42	0.1	381.7	137.2	245.9	1699.6	196.8	992.6	597.2	462.3	171.2	474.4	151.5	109.2	325.6	38.2	214.9	271.8	221.1	145.3	161.1	7333.3	395.4	473.6	993.1	252.1	247.7	0	0	0		#N/A	#N/A	#N/A	#N/A	#N/A	#N/A	#N/A	#N/A	#N/A	#N/A	#N/A	#N/A
V		1	#N/A	#N/A	1		20.42	0.1	381.7	137.2	245.9	1699.6	196.8	992.6	597.2	462.3	171.2	474.4	151.5	109.2	325.6	38.2	214.9	271.8	221.1	145.3	161.1	7333.3	395.4	473.6	993.1	252.1	247.7	0	0	0		#N/A	#N/A	#N/A	#N/A	#N/A	#N/A	#N/A	#N/A	#N/A	#N/A	#N/A	#N/A
V	101	3	3	0	3		20.42	0.1	381.7	137.2	245.9	1699.6	196.8	992.6	597.2	462.3	171.2	474.4	151.5	109.2	325.6	38.2	214.9	271.8	221.1	145.3	161.1	7333.3	395.4	473.6	993.1	252.1	247.7	0	0	0		0.0197879	0.0487813	0.00347636	0.00368006	0.0241845	0.012789	0.0376031	#VALUE!	0.133741	0.02256	0.0575862	#N/A
V		5	#N/A	#N/A	5		20.42	0.1	381.7	137.2	245.9	1699.6	196.8	992.6	597.2	462.3	171.2	474.4	151.5	109.2	325.6	38.2	214.9	271.8	221.1	145.3	161.1	7333.3	395.4	473.6	993.1	252.1	247.7	0	0	0		#N/A	#N/A	#N/A	#N/A	#N/A	#N/A	#N/A	#N/A	#N/A	#N/A	#N/A	#N/A
V	102	7	7	1	7.01667		20.42	0.1	381.7	137.2	245.9	1699.6	196.8	992.6	597.2	462.3	171.2	474.4	151.5	109.2	325.6	38.2	214.9	271.8	221.1	145.3	161.1	7333.3	395.4	473.6	993.1	252.1	247.7	0	0	0		0.00661517	0.0308605	0.00308475	0.00318005	0.0205081	0.0124991	0.0227358	#VALUE!	0.105892	0.012888	0.040223	#N/A
V		10	#N/A	#N/A	10		20.42	0.1	381.7	137.2	245.9	1699.6	196.8	992.6	597.2	462.3	171.2	474.4	151.5	109.2	325.6	38.2	214.9	271.8	221.1	145.3	161.1	7333.3	395.4	473.6	993.1	252.1	247.7	0	0	0		#N/A	#N/A	#N/A	#N/A	#N/A	#N/A	#N/A	#N/A	#N/A	#N/A	#N/A	#N/A
V	103	15	15	2	15.0333		20.42	0.1	381.7	137.2	245.9	1699.6	196.8	992.6	597.2	462.3	171.2	474.4	151.5	109.2	325.6	38.2	214.9	271.8	221.1	145.3	161.1	7333.3	395.4	473.6	993.1	252.1	247.7	0	0	0		0.00434211	0.016001	0.00243972	0.00285209	0.015117	0.0116629	0.0152263	#VALUE!	0.0742819	0.00730619	0.0271446	#N/A
V		20	#N/A	#N/A	20		20.42	0.1	381.7	137.2	245.9	1699.6	196.8	992.6	597.2	462.3	171.2	474.4	151.5	109.2	325.6	38.2	214.9	271.8	221.1	145.3	161.1	7333.3	395.4	473.6	993.1	252.1	247.7	0	0	0		#N/A	#N/A	#N/A	#N/A	#N/A	#N/A	#N/A	#N/A	#N/A	#N/A	#N/A	#N/A
V	104	25	25	55	25.9167		20.42	0.1	381.7	137.2	245.9	1699.6	196.8	992.6	597.2	462.3	171.2	474.4	151.5	109.2	325.6	38.2	214.9	271.8	221.1	145.3	161.1	7333.3	395.4	473.6	993.1	252.1	247.7	0	0	0		0.00434623	0.010295	0.00179189	0.0027034	0.0142226	0.0106518	0.0105659	#VALUE!	0.0655365	0.00539342	0.0197717	#N/A
V		30	#N/A	#N/A	30		20.42	0.1	381.7	137.2	245.9	1699.6	196.8	992.6	597.2	462.3	171.2	474.4	151.5	109.2	325.6	38.2	214.9	271.8	221.1	145.3	161.1	7333.3	395.4	473.6	993.1	252.1	247.7	0	0	0		#N/A	#N/A	#N/A	#N/A	#N/A	#N/A	#N/A	#N/A	#N/A	#N/A	#N/A	#N/A
V	105	40	39	57	39.95		20.42	0.1	381.7	137.2	245.9	1699.6	196.8	992.6	597.2	462.3	171.2	474.4	151.5	109.2	325.6	38.2	214.9	271.8	221.1	145.3	161.1	7333.3	395.4	473.6	993.1	252.1	247.7	0	0	0		0.00422638	0.00637656	0.00133721	0.00233419	0.0130818	0.010871	0.00797418	#VALUE!	0.0580648	0.003981	0.0151481	#N/A
W		0	0	0	0		21.29	0.1	381.7	137.2	245.9	1699.6	196.8	992.6	597.2	462.3	171.2	474.4	151.5	109.2	325.6	38.2	214.9	271.8	221.1	145.3	161.1	7333.3	395.4	473.6	993.1	252.1	247.7	0	0	0		#N/A	#N/A	#N/A	#N/A	#N/A	#N/A	#N/A	#N/A	#N/A	#N/A	#N/A	#N/A
W		1	#N/A	#N/A	1		21.29	0.1	381.7	137.2	245.9	1699.6	196.8	992.6	597.2	462.3	171.2	474.4	151.5	109.2	325.6	38.2	214.9	271.8	221.1	145.3	161.1	7333.3	395.4	473.6	993.1	252.1	247.7	0	0	0		#N/A	#N/A	#N/A	#N/A	#N/A	#N/A	#N/A	#N/A	#N/A	#N/A	#N/A	#N/A
W	106	3	3	3	3.05		21.29	0.1	381.7	137.2	245.9	1699.6	196.8	992.6	597.2	462.3	171.2	474.4	151.5	109.2	325.6	38.2	214.9	271.8	221.1	145.3	161.1	7333.3	395.4	473.6	993.1	252.1	247.7	0	0	0		0.0104502	0.0289105	0.0045795	0.00412358	0.0246474	0.0136189	0.0303244	#VALUE!	0.076669	0.0195343	0.0556534	0.00290009
W		5	#N/A	#N/A	5		21.29	0.1	381.7	137.2	245.9	1699.6	196.8	992.6	597.2	462.3	171.2	474.4	151.5	109.2	325.6	38.2	214.9	271.8	221.1	145.3	161.1	7333.3	395.4	473.6	993.1	252.1	247.7	0	0	0		#N/A	#N/A	#N/A	#N/A	#N/A	#N/A	#N/A	#N/A	#N/A	#N/A	#N/A	#N/A
W	107	7	7	3	7.05		21.29	0.1	381.7	137.2	245.9	1699.6	196.8	992.6	597.2	462.3	171.2	474.4	151.5	109.2	325.6	38.2	214.9	271.8	221.1	145.3	161.1	7333.3	395.4	473.6	993.1	252.1	247.7	0	0	0		0.00562754	0.0160617	0.00313866	0.00293665	0.0170722	0.0125657	0.018748	#VALUE!	0.0611269	0.0112362	0.0359648	0.00300827
W		10	#N/A	#N/A	10		21.29	0.1	381.7	137.2	245.9	1699.6	196.8	992.6	597.2	462.3	171.2	474.4	151.5	109.2	325.6	38.2	214.9	271.8	221.1	145.3	161.1	7333.3	395.4	473.6	993.1	252.1	247.7	0	0	0		#N/A	#N/A	#N/A	#N/A	#N/A	#N/A	#N/A	#N/A	#N/A	#N/A	#N/A	#N/A
W	108	15	14	44	14.7333		21.29	0.1	381.7	137.2	245.9	1699.6	196.8	992.6	597.2	462.3	171.2	474.4	151.5	109.2	325.6	38.2	214.9	271.8	221.1	145.3	161.1	7333.3	395.4	473.6	993.1	252.1	247.7	0	0	0		0.00507866	0.00840171	0.00168412	0.00241421	0.0154567	0.0113477	0.0122676	#VALUE!	0.0514841	0.00610129	0.0193578	0.00151767
W		20	#N/A	#N/A	20		21.29	0.1	381.7	137.2	245.9	1699.6	196.8	992.6	597.2	462.3	171.2	474.4	151.5	109.2	325.6	38.2	214.9	271.8	221.1	145.3	161.1	7333.3	395.4	473.6	993.1	252.1	247.7	0	0	0		#N/A	#N/A	#N/A	#N/A	#N/A	#N/A	#N/A	#N/A	#N/A	#N/A	#N/A	#N/A
W	109	25	24	44	24.7333		21.29	0.1	381.7	137.2	245.9	1699.6	196.8	992.6	597.2	462.3	171.2	474.4	151.5	109.2	325.6	38.2	214.9	271.8	221.1	145.3	161.1	7333.3	395.4	473.6	993.1	252.1	247.7	0	0	0		0.00526196	0.00546124	0.0012029	0.00198613	0.0127429	0.0118698	0.00833755	#VALUE!	0.0445745	0.00409611	0.0123158	0.00145642
W		30	#N/A	#N/A	30		21.29	0.1	381.7	137.2	245.9	1699.6	196.8	992.6	597.2	462.3	171.2	474.4	151.5	109.2	325.6	38.2	214.9	271.8	221.1	145.3	161.1	7333.3	395.4	473.6	993.1	252.1	247.7	0	0	0		#N/A	#N/A	#N/A	#N/A	#N/A	#N/A	#N/A	#N/A	#N/A	#N/A	#N/A	#N/A
W	110	40	40	45	40.75		21.29	0.1	381.7	137.2	245.9	1699.6	196.8	992.6	597.2	462.3	171.2	474.4	151.5	109.2	325.6	38.2	214.9	271.8	221.1	145.3	161.1	7333.3	395.4	473.6	993.1	252.1	247.7	0	0	0		0.00539734	0.00362869	0.000911395	0.00164795	0.012304	0.0113876	0.00613885	#VALUE!	0.0409456	0.00277205	0.00821913	0.00107681
X		0	0	0	0		20.92	0.1	381.7	137.2	245.9	1699.6	196.8	992.6	597.2	462.3	171.2	474.4	151.5	109.2	325.6	38.2	214.9	271.8	221.1	145.3	161.1	7333.3	395.4	473.6	993.1	252.1	247.7	0	0	0		#N/A	#N/A	#N/A	#N/A	#N/A	#N/A	#N/A	#N/A	#N/A	#N/A	#N/A	#N/A
X		1	#N/A	#N/A	1		20.92	0.1	381.7	137.2	245.9	1699.6	196.8	992.6	597.2	462.3	171.2	474.4	151.5	109.2	325.6	38.2	214.9	271.8	221.1	145.3	161.1	7333.3	395.4	473.6	993.1	252.1	247.7	0	0	0		#N/A	#N/A	#N/A	#N/A	#N/A	#N/A	#N/A	#N/A	#N/A	#N/A	#N/A	#N/A
X	111	3	2	51	2.85		20.92	0.1	381.7	137.2	245.9	1699.6	196.8	992.6	597.2	462.3	171.2	474.4	151.5	109.2	325.6	38.2	214.9	271.8	221.1	145.3	161.1	7333.3	395.4	473.6	993.1	252.1	247.7	0	0	0		0.0235874	0.0508341	0.00676607	0.00548161	0.0309558	0.0153677	0.0485509	#VALUE!	0.141582	0.0318323	0.0685444	#VALUE!
X		5	#N/A	#N/A	5		20.92	0.1	381.7	137.2	245.9	1699.6	196.8	992.6	597.2	462.3	171.2	474.4	151.5	109.2	325.6	38.2	214.9	271.8	221.1	145.3	161.1	7333.3	395.4	473.6	993.1	252.1	247.7	0	0	0		#N/A	#N/A	#N/A	#N/A	#N/A	#N/A	#N/A	#N/A	#N/A	#N/A	#N/A	#N/A
X	112	7	7	6	7.1		20.92	0.1	381.7	137.2	245.9	1699.6	196.8	992.6	597.2	462.3	171.2	474.4	151.5	109.2	325.6	38.2	214.9	271.8	221.1	145.3	161.1	7333.3	395.4	473.6	993.1	252.1	247.7	0	0	0		0.00603528	0.0311998	0.00393905	0.00385359	0.020895	0.0136325	0.0270681	#VALUE!	0.103811	0.0148649	0.0402605	#VALUE!
X		10	#N/A	#N/A	10		20.92	0.1	381.7	137.2	245.9	1699.6	196.8	992.6	597.2	462.3	171.2	474.4	151.5	109.2	325.6	38.2	214.9	271.8	221.1	145.3	161.1	7333.3	395.4	473.6	993.1	252.1	247.7	0	0	0		#N/A	#N/A	#N/A	#N/A	#N/A	#N/A	#N/A	#N/A	#N/A	#N/A	#N/A	#N/A
X	113	15	15	38	15.6333		20.92	0.1	381.7	137.2	245.9	1699.6	196.8	992.6	597.2	462.3	171.2	474.4	151.5	109.2	325.6	38.2	214.9	271.8	221.1	145.3	161.1	7333.3	395.4	473.6	993.1	252.1	247.7	0	0	0		0.00482298	0.0159789	0.00260423	0.00294032	0.0151707	0.0121115	0.0160351	#VALUE!	0.075967	0.00736361	0.0263713	#VALUE!
X		20	#N/A	#N/A	20		20.92	0.1	381.7	137.2	245.9	1699.6	196.8	992.6	597.2	462.3	171.2	474.4	151.5	109.2	325.6	38.2	214.9	271.8	221.1	145.3	161.1	7333.3	395.4	473.6	993.1	252.1	247.7	0	0	0		#N/A	#N/A	#N/A	#N/A	#N/A	#N/A	#N/A	#N/A	#N/A	#N/A	#N/A	#N/A
X	114	25	25	18	25.3		20.92	0.1	381.7	137.2	245.9	1699.6	196.8	992.6	597.2	462.3	171.2	474.4	151.5	109.2	325.6	38.2	214.9	271.8	221.1	145.3	161.1	7333.3	395.4	473.6	993.1	252.1	247.7	0	0	0		0.00463158	0.0100283	0.00179227	0.00279891	0.014339	0.0112289	0.0104501	#VALUE!	0.0631036	0.0050042	0.0183439	#VALUE!
X		30	#N/A	#N/A	30		20.92	0.1	381.7	137.2	245.9	1699.6	196.8	992.6	597.2	462.3	171.2	474.4	151.5	109.2	325.6	38.2	214.9	271.8	221.1	145.3	161.1	7333.3	395.4	473.6	993.1	252.1	247.7	0	0	0		#N/A	#N/A	#N/A	#N/A	#N/A	#N/A	#N/A	#N/A	#N/A	#N/A	#N/A	#N/A
X	115	40	40	6	40.1		20.92	0.1	381.7	137.2	245.9	1699.6	196.8	992.6	597.2	462.3	171.2	474.4	151.5	109.2	325.6	38.2	214.9	271.8	221.1	145.3	161.1	7333.3	395.4	473.6	993.1	252.1	247.7	0	0	0		0.00439418	0.00559135	0.00120062	0.00255853	0.0125733	0.0112637	0.00738858	#VALUE!	0.0549936	0.00365773	0.0118184	#VALUE!
Y		0	0	0	0		22.07	0.1	381.7	137.2	245.9	1699.6	196.8	992.6	597.2	462.3	171.2	474.4	151.5	109.2	325.6	38.2	214.9	271.8	221.1	145.3	161.1	7333.3	395.4	473.6	993.1	252.1	247.7	0	0	0		#N/A	#N/A	#N/A	#N/A	#N/A	#N/A	#N/A	#N/A	#N/A	#N/A	#N/A	#N/A
Y		1	#N/A	#N/A	1		22.07	0.1	381.7	137.2	245.9	1699.6	196.8	992.6	597.2	462.3	171.2	474.4	151.5	109.2	325.6	38.2	214.9	271.8	221.1	145.3	161.1	7333.3	395.4	473.6	993.1	252.1	247.7	0	0	0		#N/A	#N/A	#N/A	#N/A	#N/A	#N/A	#N/A	#N/A	#N/A	#N/A	#N/A	#N/A
Y	116	3	3	5	3.08333		22.07	0.1	381.7	137.2	245.9	1699.6	196.8	992.6	597.2	462.3	171.2	474.4	151.5	109.2	325.6	38.2	214.9	271.8	221.1	145.3	161.1	7333.3	395.4	473.6	993.1	252.1	247.7	0	0	0		0.0194775	0.0405781	0.00399259	0.00804563	0.0286707	0.0159482	0.0370175	#VALUE!	0.0999376	0.0250638	0.0752042	#VALUE!
Y		5	#N/A	#N/A	5		22.07	0.1	381.7	137.2	245.9	1699.6	196.8	992.6	597.2	462.3	171.2	474.4	151.5	109.2	325.6	38.2	214.9	271.8	221.1	145.3	161.1	7333.3	395.4	473.6	993.1	252.1	247.7	0	0	0		#N/A	#N/A	#N/A	#N/A	#N/A	#N/A	#N/A	#N/A	#N/A	#N/A	#N/A	#N/A
Y	117	7	8	19	8.31667		22.07	0.1	381.7	137.2	245.9	1699.6	196.8	992.6	597.2	462.3	171.2	474.4	151.5	109.2	325.6	38.2	214.9	271.8	221.1	145.3	161.1	7333.3	395.4	473.6	993.1	252.1	247.7	0	0	0		0.00432774	0.0196475	0.00266459	0.00485813	0.0185643	0.0125176	0.0198855	#VALUE!	0.0708067	0.0110996	0.0384869	#VALUE!
Y		10	#N/A	#N/A	10		22.07	0.1	381.7	137.2	245.9	1699.6	196.8	992.6	597.2	462.3	171.2	474.4	151.5	109.2	325.6	38.2	214.9	271.8	221.1	145.3	161.1	7333.3	395.4	473.6	993.1	252.1	247.7	0	0	0		#N/A	#N/A	#N/A	#N/A	#N/A	#N/A	#N/A	#N/A	#N/A	#N/A	#N/A	#N/A
Y	118	15	15	13	15.2167		22.07	0.1	381.7	137.2	245.9	1699.6	196.8	992.6	597.2	462.3	171.2	474.4	151.5	109.2	325.6	38.2	214.9	271.8	221.1	145.3	161.1	7333.3	395.4	473.6	993.1	252.1	247.7	0	0	0		0.00467647	0.0115631	0.00176013	0.00336797	0.0149984	0.0106085	0.0131015	#VALUE!	0.0549647	0.00641101	0.0225961	#VALUE!
Y		20	#N/A	#N/A	20		22.07	0.1	381.7	137.2	245.9	1699.6	196.8	992.6	597.2	462.3	171.2	474.4	151.5	109.2	325.6	38.2	214.9	271.8	221.1	145.3	161.1	7333.3	395.4	473.6	993.1	252.1	247.7	0	0	0		#N/A	#N/A	#N/A	#N/A	#N/A	#N/A	#N/A	#N/A	#N/A	#N/A	#N/A	#N/A
Y	119	25	27	50	27.8333		22.07	0.1	381.7	137.2	245.9	1699.6	196.8	992.6	597.2	462.3	171.2	474.4	151.5	109.2	325.6	38.2	214.9	271.8	221.1	145.3	161.1	7333.3	395.4	473.6	993.1	252.1	247.7	0	0	0		0.00401307	0.00582369	0.00121759	0.00243743	0.0114746	0.011181	0.00815206	#VALUE!	0.0494907	0.0037194	0.0112025	#VALUE!
Y		30	#N/A	#N/A	30		22.07	0.1	381.7	137.2	245.9	1699.6	196.8	992.6	597.2	462.3	171.2	474.4	151.5	109.2	325.6	38.2	214.9	271.8	221.1	145.3	161.1	7333.3	395.4	473.6	993.1	252.1	247.7	0	0	0		#N/A	#N/A	#N/A	#N/A	#N/A	#N/A	#N/A	#N/A	#N/A	#N/A	#N/A	#N/A
Y	120	40	40	11	40.1833		22.07	0.1	381.7	137.2	245.9	1699.6	196.8	992.6	597.2	462.3	171.2	474.4	151.5	109.2	325.6	38.2	214.9	271.8	221.1	145.3	161.1	7333.3	395.4	473.6	993.1	252.1	247.7	0	0	0		0.00509041	0.00404831	0.000820139	0.00178096	0.0109382	0.0115202	0.0057075	#VALUE!	0.0440642	0.0025021	0.0068327	#VALUE!
Z		0	0	0	0		22.81	0.1	381.7	137.2	245.9	1699.6	196.8	992.6	597.2	462.3	171.2	474.4	151.5	109.2	325.6	38.2	214.9	271.8	221.1	145.3	161.1	7333.3	395.4	473.6	993.1	252.1	247.7	0	0	0		#N/A	#N/A	#N/A	#N/A	#N/A	#N/A	#N/A	#N/A	#N/A	#N/A	#N/A	#N/A
Z		1	#N/A	#N/A	1		22.81	0.1	381.7	137.2	245.9	1699.6	196.8	992.6	597.2	462.3	171.2	474.4	151.5	109.2	325.6	38.2	214.9	271.8	221.1	145.3	161.1	7333.3	395.4	473.6	993.1	252.1	247.7	0	0	0		#N/A	#N/A	#N/A	#N/A	#N/A	#N/A	#N/A	#N/A	#N/A	#N/A	#N/A	#N/A
Z	121	3	2	52	2.86667		22.81	0.1	381.7	137.2	245.9	1699.6	196.8	992.6	597.2	462.3	171.2	474.4	151.5	109.2	325.6	38.2	214.9	271.8	221.1	145.3	161.1	7333.3	395.4	473.6	993.1	252.1	247.7	0	0	0		0.0158604	0.0464407	0.00746166	0.0105186	0.033567	0.0175938	0.0380764	#VALUE!	0.0887757	0.0317936	0.081099	0.00332399
Z		5	#N/A	#N/A	5		22.81	0.1	381.7	137.2	245.9	1699.6	196.8	992.6	597.2	462.3	171.2	474.4	151.5	109.2	325.6	38.2	214.9	271.8	221.1	145.3	161.1	7333.3	395.4	473.6	993.1	252.1	247.7	0	0	0		#N/A	#N/A	#N/A	#N/A	#N/A	#N/A	#N/A	#N/A	#N/A	#N/A	#N/A	#N/A
Z	122	7	6	57	6.95		22.81	0.1	381.7	137.2	245.9	1699.6	196.8	992.6	597.2	462.3	171.2	474.4	151.5	109.2	325.6	38.2	214.9	271.8	221.1	145.3	161.1	7333.3	395.4	473.6	993.1	252.1	247.7	0	0	0		0.00519079	0.0219603	0.00395345	0.00606366	0.0190076	0.0138123	0.0209188	#VALUE!	0.0605761	0.0130928	0.0435442	0.00395475
Z		10	#N/A	#N/A	10		22.81	0.1	381.7	137.2	245.9	1699.6	196.8	992.6	597.2	462.3	171.2	474.4	151.5	109.2	325.6	38.2	214.9	271.8	221.1	145.3	161.1	7333.3	395.4	473.6	993.1	252.1	247.7	0	0	0		#N/A	#N/A	#N/A	#N/A	#N/A	#N/A	#N/A	#N/A	#N/A	#N/A	#N/A	#N/A
Z	123	15	14	56	14.9333		22.81	0.1	381.7	137.2	245.9	1699.6	196.8	992.6	597.2	462.3	171.2	474.4	151.5	109.2	325.6	38.2	214.9	271.8	221.1	145.3	161.1	7333.3	395.4	473.6	993.1	252.1	247.7	0	0	0		0.00482245	0.0110095	0.00203649	0.00364624	0.0145517	0.011853	0.0136991	#VALUE!	0.0499333	0.00709684	0.0236786	0.00218087
Z		20	#N/A	#N/A	20		22.81	0.1	381.7	137.2	245.9	1699.6	196.8	992.6	597.2	462.3	171.2	474.4	151.5	109.2	325.6	38.2	214.9	271.8	221.1	145.3	161.1	7333.3	395.4	473.6	993.1	252.1	247.7	0	0	0		#N/A	#N/A	#N/A	#N/A	#N/A	#N/A	#N/A	#N/A	#N/A	#N/A	#N/A	#N/A
Z	124	25	24	51	24.85		22.81	0.1	381.7	137.2	245.9	1699.6	196.8	992.6	597.2	462.3	171.2	474.4	151.5	109.2	325.6	38.2	214.9	271.8	221.1	145.3	161.1	7333.3	395.4	473.6	993.1	252.1	247.7	0	0	0		0.00468569	0.00723982	0.00121304	0.0027149	0.0125036	0.0120325	0.00896266	#VALUE!	0.0426789	0.00441117	0.0143197	0.00157391
Z		30	#N/A	#N/A	30		22.81	0.1	381.7	137.2	245.9	1699.6	196.8	992.6	597.2	462.3	171.2	474.4	151.5	109.2	325.6	38.2	214.9	271.8	221.1	145.3	161.1	7333.3	395.4	473.6	993.1	252.1	247.7	0	0	0		#N/A	#N/A	#N/A	#N/A	#N/A	#N/A	#N/A	#N/A	#N/A	#N/A	#N/A	#N/A
Z	125	40	39	46	39.7667		22.81	0.1	381.7	137.2	245.9	1699.6	196.8	992.6	597.2	462.3	171.2	474.4	151.5	109.2	325.6	38.2	214.9	271.8	221.1	145.3	161.1	7333.3	395.4	473.6	993.1	252.1	247.7	0	0	0		0.00398247	0.00424326	0.000740604	0.00205001	0.0132032	0.0109933	0.00593457	#VALUE!	0.0373922	0.00279704	0.00886452	0.00129452
AA		0	0	0	0		19.77	0.1	381.7	137.2	245.9	1699.6	196.8	992.6	597.2	462.3	171.2	474.4	151.5	109.2	325.6	38.2	214.9	271.8	221.1	145.3	161.1	7333.3	395.4	473.6	993.1	252.1	247.7	0	0	0		#N/A	#N/A	#N/A	#N/A	#N/A	#N/A	#N/A	#N/A	#N/A	#N/A	#N/A	#N/A
AA		1	#N/A	#N/A	1		19.77	0.1	381.7	137.2	245.9	1699.6	196.8	992.6	597.2	462.3	171.2	474.4	151.5	109.2	325.6	38.2	214.9	271.8	221.1	145.3	161.1	7333.3	395.4	473.6	993.1	252.1	247.7	0	0	0		#N/A	#N/A	#N/A	#N/A	#N/A	#N/A	#N/A	#N/A	#N/A	#N/A	#N/A	#N/A
AA	131	3	2	54	2.9		19.77	0.1	381.7	137.2	245.9	1699.6	196.8	992.6	597.2	462.3	171.2	474.4	151.5	109.2	325.6	38.2	214.9	271.8	221.1	145.3	161.1	7333.3	395.4	473.6	993.1	252.1	247.7	0	0	0		0.0237948	0.0718932	0.00542482	0.0101185	0.0329497	0.0163474	0.0463336	#VALUE!	0.164628	0.0298027	0.0649727	0.00397635
AA		5	#N/A	#N/A	5		19.77	0.1	381.7	137.2	245.9	1699.6	196.8	992.6	597.2	462.3	171.2	474.4	151.5	109.2	325.6	38.2	214.9	271.8	221.1	145.3	161.1	7333.3	395.4	473.6	993.1	252.1	247.7	0	0	0		#N/A	#N/A	#N/A	#N/A	#N/A	#N/A	#N/A	#N/A	#N/A	#N/A	#N/A	#N/A
AA	132	7	6	42	6.7		19.77	0.1	381.7	137.2	245.9	1699.6	196.8	992.6	597.2	462.3	171.2	474.4	151.5	109.2	325.6	38.2	214.9	271.8	221.1	145.3	161.1	7333.3	395.4	473.6	993.1	252.1	247.7	0	0	0		#VALUE!	0.0401179	0.00347877	0.00622109	0.0196469	0.0141253	0.0238361	#VALUE!	0.114677	0.0137006	0.0400358	0.00330097
AA		10	#N/A	#N/A	10		19.77	0.1	381.7	137.2	245.9	1699.6	196.8	992.6	597.2	462.3	171.2	474.4	151.5	109.2	325.6	38.2	214.9	271.8	221.1	145.3	161.1	7333.3	395.4	473.6	993.1	252.1	247.7	0	0	0		#N/A	#N/A	#N/A	#N/A	#N/A	#N/A	#N/A	#N/A	#N/A	#N/A	#N/A	#N/A
AA	133	15	14	56	14.9333		19.77	0.1	381.7	137.2	245.9	1699.6	196.8	992.6	597.2	462.3	171.2	474.4	151.5	109.2	325.6	38.2	214.9	271.8	221.1	145.3	161.1	7333.3	395.4	473.6	993.1	252.1	247.7	0	0	0		0.00493447	0.0196309	0.00230866	0.00416208	0.0151635	0.0127447	0.014575	#VALUE!	0.0839655	0.00768447	0.0253217	0.00259083
AA		20	#N/A	#N/A	20		19.77	0.1	381.7	137.2	245.9	1699.6	196.8	992.6	597.2	462.3	171.2	474.4	151.5	109.2	325.6	38.2	214.9	271.8	221.1	145.3	161.1	7333.3	395.4	473.6	993.1	252.1	247.7	0	0	0		#N/A	#N/A	#N/A	#N/A	#N/A	#N/A	#N/A	#N/A	#N/A	#N/A	#N/A	#N/A
AA	134	25	24	50	24.8333		19.77	0.1	381.7	137.2	245.9	1699.6	196.8	992.6	597.2	462.3	171.2	474.4	151.5	109.2	325.6	38.2	214.9	271.8	221.1	145.3	161.1	7333.3	395.4	473.6	993.1	252.1	247.7	0	0	0		0.0047139	0.0108289	0.00231676	0.00320774	0.0137547	0.0116282	0.00959469	#VALUE!	0.0698446	0.0054695	0.0179511	0.00191201
AA		30	#N/A	#N/A	30		19.77	0.1	381.7	137.2	245.9	1699.6	196.8	992.6	597.2	462.3	171.2	474.4	151.5	109.2	325.6	38.2	214.9	271.8	221.1	145.3	161.1	7333.3	395.4	473.6	993.1	252.1	247.7	0	0	0		#N/A	#N/A	#N/A	#N/A	#N/A	#N/A	#N/A	#N/A	#N/A	#N/A	#N/A	#N/A
AA	135	40	29	9	29.15		19.77	0.1	381.7	137.2	245.9	1699.6	196.8	992.6	597.2	462.3	171.2	474.4	151.5	109.2	325.6	38.2	214.9	271.8	221.1	145.3	161.1	7333.3	395.4	473.6	993.1	252.1	247.7	0	0	0		#VALUE!	0.00985848	0.00207838	0.00315618	0.0122084	0.0120183	0.0093562	#VALUE!	0.0653451	0.00485693	0.017299	0.00161343
AB		0	0	0	0		21.48	0.1	381.7	137.2	245.9	1699.6	196.8	992.6	597.2	462.3	171.2	474.4	151.5	109.2	325.6	38.2	214.9	271.8	221.1	145.3	161.1	7333.3	395.4	473.6	993.1	252.1	247.7	0	0	0		#N/A	#N/A	#N/A	#N/A	#N/A	#N/A	#N/A	#N/A	#N/A	#N/A	#N/A	#N/A
AB	136	1	1	0	1		21.48	0.1	381.7	137.2	245.9	1699.6	196.8	992.6	597.2	462.3	171.2	474.4	151.5	109.2	325.6	38.2	214.9	271.8	221.1	145.3	161.1	7333.3	395.4	473.6	993.1	252.1	247.7	0	0	0		0.112512	0.076441	0.00429785	0.00727198	0.0546756	0.0170824	0.0952689	0.00224088	0.254371	0.0608645	0.114902	#N/A
AB		3	#N/A	#N/A	3		21.48	0.1	381.7	137.2	245.9	1699.6	196.8	992.6	597.2	462.3	171.2	474.4	151.5	109.2	325.6	38.2	214.9	271.8	221.1	145.3	161.1	7333.3	395.4	473.6	993.1	252.1	247.7	0	0	0		#N/A	#N/A	#N/A	#N/A	#N/A	#N/A	#N/A	#N/A	#N/A	#N/A	#N/A	#N/A
AB	137	5	5	20	5.33333		21.48	0.1	381.7	137.2	245.9	1699.6	196.8	992.6	597.2	462.3	171.2	474.4	151.5	109.2	325.6	38.2	214.9	271.8	221.1	145.3	161.1	7333.3	395.4	473.6	993.1	252.1	247.7	0	0	0		0.0105684	0.0354412	0.00507796	0.00583186	0.0226212	0.0144576	0.0272178	0.0101794	0.122376	0.0166229	0.0439294	#N/A
AB		7	#N/A	#N/A	7		21.48	0.1	381.7	137.2	245.9	1699.6	196.8	992.6	597.2	462.3	171.2	474.4	151.5	109.2	325.6	38.2	214.9	271.8	221.1	145.3	161.1	7333.3	395.4	473.6	993.1	252.1	247.7	0	0	0		#N/A	#N/A	#N/A	#N/A	#N/A	#N/A	#N/A	#N/A	#N/A	#N/A	#N/A	#N/A
AB	138	10	9	57	9.95		21.48	0.1	381.7	137.2	245.9	1699.6	196.8	992.6	597.2	462.3	171.2	474.4	151.5	109.2	325.6	38.2	214.9	271.8	221.1	145.3	161.1	7333.3	395.4	473.6	993.1	252.1	247.7	0	0	0		0.00596703	0.0241642	0.00378524	0.00426855	0.015929	0.0132925	0.0181549	0.0086585	0.0916211	0.010215	0.0320561	#N/A
AB		15	#N/A	#N/A	15		21.48	0.1	381.7	137.2	245.9	1699.6	196.8	992.6	597.2	462.3	171.2	474.4	151.5	109.2	325.6	38.2	214.9	271.8	221.1	145.3	161.1	7333.3	395.4	473.6	993.1	252.1	247.7	0	0	0		#N/A	#N/A	#N/A	#N/A	#N/A	#N/A	#N/A	#N/A	#N/A	#N/A	#N/A	#N/A
AB	139	20	20	4	20.0667		21.48	0.1	381.7	137.2	245.9	1699.6	196.8	992.6	597.2	462.3	171.2	474.4	151.5	109.2	325.6	38.2	214.9	271.8	221.1	145.3	161.1	7333.3	395.4	473.6	993.1	252.1	247.7	0	0	0		0.00446789	0.0143096	0.00285616	0.00347334	0.0147174	0.0135209	0.0120807	0.00592904	0.0766605	0.00597034	0.023117	0.00234061
AB		25	#N/A	#N/A	25		21.48	0.1	381.7	137.2	245.9	1699.6	196.8	992.6	597.2	462.3	171.2	474.4	151.5	109.2	325.6	38.2	214.9	271.8	221.1	145.3	161.1	7333.3	395.4	473.6	993.1	252.1	247.7	0	0	0		#N/A	#N/A	#N/A	#N/A	#N/A	#N/A	#N/A	#N/A	#N/A	#N/A	#N/A	#N/A
AB	140	30	30	14	30.2333		21.48	0.1	381.7	137.2	245.9	1699.6	196.8	992.6	597.2	462.3	171.2	474.4	151.5	109.2	325.6	38.2	214.9	271.8	221.1	145.3	161.1	7333.3	395.4	473.6	993.1	252.1	247.7	0	0	0		0.00485206	0.0099589	0.00205393	0.00301549	0.0136075	0.0118233	0.0090472	0.00436817	0.069131	0.00476975	0.018421	0.00208712
AB		40	#N/A	#N/A	40		21.48	0.1	381.7	137.2	245.9	1699.6	196.8	992.6	597.2	462.3	171.2	474.4	151.5	109.2	325.6	38.2	214.9	271.8	221.1	145.3	161.1	7333.3	395.4	473.6	993.1	252.1	247.7	0	0	0		#N/A	#N/A	#N/A	#N/A	#N/A	#N/A	#N/A	#N/A	#N/A	#N/A	#N/A	#N/A
AC		0	0	0	0		22.31	0.1	381.7	137.2	245.9	1699.6	196.8	992.6	597.2	462.3	171.2	474.4	151.5	109.2	325.6	38.2	214.9	271.8	221.1	145.3	161.1	7333.3	395.4	473.6	993.1	252.1	247.7	0	0	0		#N/A	#N/A	#N/A	#N/A	#N/A	#N/A	#N/A	#N/A	#N/A	#N/A	#N/A	#N/A
AC	126	1	0	58	0.966667		22.31	0.1	381.7	137.2	245.9	1699.6	196.8	992.6	597.2	462.3	171.2	474.4	151.5	109.2	325.6	38.2	214.9	271.8	221.1	145.3	161.1	7333.3	395.4	473.6	993.1	252.1	247.7	0	0	0		0.0792422	0.0922336	0.00954356	0.0135682	0.0665461	0.021821	0.0793671	#VALUE!	0.17919	0.0719507	0.16539	0.00448061
AC		3	#N/A	#N/A	3		22.31	0.1	381.7	137.2	245.9	1699.6	196.8	992.6	597.2	462.3	171.2	474.4	151.5	109.2	325.6	38.2	214.9	271.8	221.1	145.3	161.1	7333.3	395.4	473.6	993.1	252.1	247.7	0	0	0		#N/A	#N/A	#N/A	#N/A	#N/A	#N/A	#N/A	#N/A	#N/A	#N/A	#N/A	#N/A
AC	127	5	5	0	5		22.31	0.1	381.7	137.2	245.9	1699.6	196.8	992.6	597.2	462.3	171.2	474.4	151.5	109.2	325.6	38.2	214.9	271.8	221.1	145.3	161.1	7333.3	395.4	473.6	993.1	252.1	247.7	0	0	0		0.0058757	0.0271039	0.00393084	0.00643004	0.0198213	0.0134678	0.0254306	#VALUE!	0.0877601	0.0139701	0.0425694	0.00344559
AC		7	#N/A	#N/A	7		22.31	0.1	381.7	137.2	245.9	1699.6	196.8	992.6	597.2	462.3	171.2	474.4	151.5	109.2	325.6	38.2	214.9	271.8	221.1	145.3	161.1	7333.3	395.4	473.6	993.1	252.1	247.7	0	0	0		#N/A	#N/A	#N/A	#N/A	#N/A	#N/A	#N/A	#N/A	#N/A	#N/A	#N/A	#N/A
AC	128	10	10	4	10.0667		22.31	0.1	381.7	137.2	245.9	1699.6	196.8	992.6	597.2	462.3	171.2	474.4	151.5	109.2	325.6	38.2	214.9	271.8	221.1	145.3	161.1	7333.3	395.4	473.6	993.1	252.1	247.7	0	0	0		0.00385033	0.0147443	0.00205973	0.003959	0.0152875	0.0125111	0.014573	#VALUE!	0.0727541	0.00730815	0.0241562	0.00333774
AC		15	#N/A	#N/A	15		22.31	0.1	381.7	137.2	245.9	1699.6	196.8	992.6	597.2	462.3	171.2	474.4	151.5	109.2	325.6	38.2	214.9	271.8	221.1	145.3	161.1	7333.3	395.4	473.6	993.1	252.1	247.7	0	0	0		#N/A	#N/A	#N/A	#N/A	#N/A	#N/A	#N/A	#N/A	#N/A	#N/A	#N/A	#N/A
AC	129	20	19	50	19.8333		22.31	0.1	381.7	137.2	245.9	1699.6	196.8	992.6	597.2	462.3	171.2	474.4	151.5	109.2	325.6	38.2	214.9	271.8	221.1	145.3	161.1	7333.3	395.4	473.6	993.1	252.1	247.7	0	0	0		0.00400618	0.0078907	0.00118457	0.00257951	0.0125363	0.0120336	0.00878944	#VALUE!	0.0608401	0.00426908	0.0139614	0.00226912
AC		25	#N/A	#N/A	25		22.31	0.1	381.7	137.2	245.9	1699.6	196.8	992.6	597.2	462.3	171.2	474.4	151.5	109.2	325.6	38.2	214.9	271.8	221.1	145.3	161.1	7333.3	395.4	473.6	993.1	252.1	247.7	0	0	0		#N/A	#N/A	#N/A	#N/A	#N/A	#N/A	#N/A	#N/A	#N/A	#N/A	#N/A	#N/A
AC	130	30	30	14	30.2333		22.31	0.1	381.7	137.2	245.9	1699.6	196.8	992.6	597.2	462.3	171.2	474.4	151.5	109.2	325.6	38.2	214.9	271.8	221.1	145.3	161.1	7333.3	395.4	473.6	993.1	252.1	247.7	0	0	0		0.00452393	0.00515216	0.000714516	0.00202067	0.0118429	0.0116152	0.00654866	#VALUE!	0.0560059	0.00285528	0.00949648	0.00159426
AC		40	#N/A	#N/A	40		22.31	0.1	381.7	137.2	245.9	1699.6	196.8	992.6	597.2	462.3	171.2	474.4	151.5	109.2	325.6	38.2	214.9	271.8	221.1	145.3	161.1	7333.3	395.4	473.6	993.1	252.1	247.7	0	0	0		#N/A	#N/A	#N/A	#N/A	#N/A	#N/A	#N/A	#N/A	#N/A	#N/A	#N/A	#N/A
AD		0	0	0	0		21.64	0.1	381.7	137.2	245.9	1699.6	196.8	992.6	597.2	462.3	171.2	474.4	151.5	109.2	325.6	38.2	214.9	271.8	221.1	145.3	161.1	7333.3	395.4	473.6	993.1	252.1	247.7	0	0	0		#N/A	#N/A	#N/A	#N/A	#N/A	#N/A	#N/A	#N/A	#N/A	#N/A	#N/A	#N/A
AD		1	#N/A	#N/A	1		21.64	0.1	381.7	137.2	245.9	1699.6	196.8	992.6	597.2	462.3	171.2	474.4	151.5	109.2	325.6	38.2	214.9	271.8	221.1	145.3	161.1	7333.3	395.4	473.6	993.1	252.1	247.7	0	0	0		#N/A	#N/A	#N/A	#N/A	#N/A	#N/A	#N/A	#N/A	#N/A	#N/A	#N/A	#N/A
AD	146	3	3	5	3.08333		21.64	0.1	381.7	137.2	245.9	1699.6	196.8	992.6	597.2	462.3	171.2	474.4	151.5	109.2	325.6	38.2	214.9	271.8	221.1	145.3	161.1	7333.3	395.4	473.6	993.1	252.1	247.7	0	0	0		0.00820401	0.0310054	0.00658534	0.00691413	0.0248415	0.0154328	0.0295196	#VALUE!	0.0924109	0.0205314	0.0600177	#VALUE!
AD		5	#N/A	#N/A	5		21.64	0.1	381.7	137.2	245.9	1699.6	196.8	992.6	597.2	462.3	171.2	474.4	151.5	109.2	325.6	38.2	214.9	271.8	221.1	145.3	161.1	7333.3	395.4	473.6	993.1	252.1	247.7	0	0	0		#N/A	#N/A	#N/A	#N/A	#N/A	#N/A	#N/A	#N/A	#N/A	#N/A	#N/A	#N/A
AD	147	7	7	10	7.16667		21.64	0.1	381.7	137.2	245.9	1699.6	196.8	992.6	597.2	462.3	171.2	474.4	151.5	109.2	325.6	38.2	214.9	271.8	221.1	145.3	161.1	7333.3	395.4	473.6	993.1	252.1	247.7	0	0	0		0.00441579	0.0249678	0.00514091	0.00509217	0.0182267	0.0130416	0.025325	#VALUE!	0.072912	0.0134308	0.0441642	#VALUE!
AD		10	#N/A	#N/A	10		21.64	0.1	381.7	137.2	245.9	1699.6	196.8	992.6	597.2	462.3	171.2	474.4	151.5	109.2	325.6	38.2	214.9	271.8	221.1	145.3	161.1	7333.3	395.4	473.6	993.1	252.1	247.7	0	0	0		#N/A	#N/A	#N/A	#N/A	#N/A	#N/A	#N/A	#N/A	#N/A	#N/A	#N/A	#N/A
AD	148	15	14	55	14.9167		21.64	0.1	381.7	137.2	245.9	1699.6	196.8	992.6	597.2	462.3	171.2	474.4	151.5	109.2	325.6	38.2	214.9	271.8	221.1	145.3	161.1	7333.3	395.4	473.6	993.1	252.1	247.7	0	0	0		0.00488735	0.0131537	0.0026208	0.00346581	0.0143884	0.0119287	0.0143971	#VALUE!	0.054507	0.00722625	0.0264508	#VALUE!
AD		20	#N/A	#N/A	20		21.64	0.1	381.7	137.2	245.9	1699.6	196.8	992.6	597.2	462.3	171.2	474.4	151.5	109.2	325.6	38.2	214.9	271.8	221.1	145.3	161.1	7333.3	395.4	473.6	993.1	252.1	247.7	0	0	0		#N/A	#N/A	#N/A	#N/A	#N/A	#N/A	#N/A	#N/A	#N/A	#N/A	#N/A	#N/A
AD	149	25	25	5	25.0833		21.64	0.1	381.7	137.2	245.9	1699.6	196.8	992.6	597.2	462.3	171.2	474.4	151.5	109.2	325.6	38.2	214.9	271.8	221.1	145.3	161.1	7333.3	395.4	473.6	993.1	252.1	247.7	0	0	0		0.00512908	0.00748585	0.00135136	0.00233255	0.0123805	0.0112913	0.0091028	#VALUE!	0.0478391	0.00458581	0.0160027	#VALUE!
AD		30	#N/A	#N/A	30		21.64	0.1	381.7	137.2	245.9	1699.6	196.8	992.6	597.2	462.3	171.2	474.4	151.5	109.2	325.6	38.2	214.9	271.8	221.1	145.3	161.1	7333.3	395.4	473.6	993.1	252.1	247.7	0	0	0		#N/A	#N/A	#N/A	#N/A	#N/A	#N/A	#N/A	#N/A	#N/A	#N/A	#N/A	#N/A
AD	150	40	39	58	39.9667		21.64	0.1	381.7	137.2	245.9	1699.6	196.8	992.6	597.2	462.3	171.2	474.4	151.5	109.2	325.6	38.2	214.9	271.8	221.1	145.3	161.1	7333.3	395.4	473.6	993.1	252.1	247.7	0	0	0		0.00420572	0.00463626	0.000839503	0.00179724	0.0122484	0.0114136	0.00651202	#VALUE!	0.0423458	0.00282412	0.0101387	#VALUE!
AE		0	0	0	0		20.03	0.1	381.7	137.2	245.9	1699.6	196.8	992.6	597.2	462.3	171.2	474.4	151.5	109.2	325.6	38.2	214.9	271.8	221.1	145.3	161.1	7333.3	395.4	473.6	993.1	252.1	247.7	0	0	0		#N/A	#N/A	#N/A	#N/A	#N/A	#N/A	#N/A	#N/A	#N/A	#N/A	#N/A	#N/A
AE		1	#N/A	#N/A	1		20.03	0.1	381.7	137.2	245.9	1699.6	196.8	992.6	597.2	462.3	171.2	474.4	151.5	109.2	325.6	38.2	214.9	271.8	221.1	145.3	161.1	7333.3	395.4	473.6	993.1	252.1	247.7	0	0	0		#N/A	#N/A	#N/A	#N/A	#N/A	#N/A	#N/A	#N/A	#N/A	#N/A	#N/A	#N/A
AE	141	3	3	0	3		20.03	0.1	381.7	137.2	245.9	1699.6	196.8	992.6	597.2	462.3	171.2	474.4	151.5	109.2	325.6	38.2	214.9	271.8	221.1	145.3	161.1	7333.3	395.4	473.6	993.1	252.1	247.7	0	0	0		0.0133154	0.0510903	0.00887173	0.00726807	0.0247167	0.0143021	0.0349495	#VALUE!	0.133174	0.0242947	0.0542878	0.00302604
AE		5	#N/A	#N/A	5		20.03	0.1	381.7	137.2	245.9	1699.6	196.8	992.6	597.2	462.3	171.2	474.4	151.5	109.2	325.6	38.2	214.9	271.8	221.1	145.3	161.1	7333.3	395.4	473.6	993.1	252.1	247.7	0	0	0		#N/A	#N/A	#N/A	#N/A	#N/A	#N/A	#N/A	#N/A	#N/A	#N/A	#N/A	#N/A
AE	142	7	7	17	7.28333		20.03	0.1	381.7	137.2	245.9	1699.6	196.8	992.6	597.2	462.3	171.2	474.4	151.5	109.2	325.6	38.2	214.9	271.8	221.1	145.3	161.1	7333.3	395.4	473.6	993.1	252.1	247.7	0	0	0		0.00625661	0.0312032	0.00577129	0.00503073	0.0175249	0.012193	0.0218079	#VALUE!	0.101633	0.0128494	0.0369071	0.00317945
AE		10	#N/A	#N/A	10		20.03	0.1	381.7	137.2	245.9	1699.6	196.8	992.6	597.2	462.3	171.2	474.4	151.5	109.2	325.6	38.2	214.9	271.8	221.1	145.3	161.1	7333.3	395.4	473.6	993.1	252.1	247.7	0	0	0		#N/A	#N/A	#N/A	#N/A	#N/A	#N/A	#N/A	#N/A	#N/A	#N/A	#N/A	#N/A
AE	143	15	14	55	14.9167		20.03	0.1	381.7	137.2	245.9	1699.6	196.8	992.6	597.2	462.3	171.2	474.4	151.5	109.2	325.6	38.2	214.9	271.8	221.1	145.3	161.1	7333.3	395.4	473.6	993.1	252.1	247.7	0	0	0		0.00456356	0.0181437	0.00350202	0.00351891	0.0143729	0.0117847	0.0158873	#VALUE!	0.0818214	0.00735432	0.0255955	0.00288788
AE		20	#N/A	#N/A	20		20.03	0.1	381.7	137.2	245.9	1699.6	196.8	992.6	597.2	462.3	171.2	474.4	151.5	109.2	325.6	38.2	214.9	271.8	221.1	145.3	161.1	7333.3	395.4	473.6	993.1	252.1	247.7	0	0	0		#N/A	#N/A	#N/A	#N/A	#N/A	#N/A	#N/A	#N/A	#N/A	#N/A	#N/A	#N/A
AE	144	25	16	8	16.1333		20.03	0.1	381.7	137.2	245.9	1699.6	196.8	992.6	597.2	462.3	171.2	474.4	151.5	109.2	325.6	38.2	214.9	271.8	221.1	145.3	161.1	7333.3	395.4	473.6	993.1	252.1	247.7	0	0	0		0.00425817	0.0111665	0.0025087	0.0030412	0.0128444	0.0108322	0.0106017	#VALUE!	0.0692841	0.00517571	0.0199764	0.00228763
AE		30	#N/A	#N/A	30		20.03	0.1	381.7	137.2	245.9	1699.6	196.8	992.6	597.2	462.3	171.2	474.4	151.5	109.2	325.6	38.2	214.9	271.8	221.1	145.3	161.1	7333.3	395.4	473.6	993.1	252.1	247.7	0	0	0		#N/A	#N/A	#N/A	#N/A	#N/A	#N/A	#N/A	#N/A	#N/A	#N/A	#N/A	#N/A
AE	145	40	31	11	31.1833		20.03	0.1	381.7	137.2	245.9	1699.6	196.8	992.6	597.2	462.3	171.2	474.4	151.5	109.2	325.6	38.2	214.9	271.8	221.1	145.3	161.1	7333.3	395.4	473.6	993.1	252.1	247.7	0	0	0		0.00484717	0.0100397	0.0021299	0.00279355	0.01151	0.0112082	0.00881952	#VALUE!	0.0656267	0.00458998	0.0185167	0.0018944
AF		0	0	0	0		20.19	0.1	381.7	137.2	245.9	1699.6	196.8	992.6	597.2	462.3	171.2	474.4	151.5	109.2	325.6	38.2	214.9	271.8	221.1	145.3	161.1	7333.3	395.4	473.6	993.1	252.1	247.7	0	0	0		#N/A	#N/A	#N/A	#N/A	#N/A	#N/A	#N/A	#N/A	#N/A	#N/A	#N/A	#N/A
AF	151	1	0	55	0.916667		20.19	0.1	381.7	137.2	245.9	1699.6	196.8	992.6	597.2	462.3	171.2	474.4	151.5	109.2	325.6	38.2	214.9	271.8	221.1	145.3	161.1	7333.3	395.4	473.6	993.1	252.1	247.7	0	0	0		0.112076	0.104773	0.00909784	0.00853245	0.0693553	0.0166348	0.126055	#VALUE!	0.243409	0.102875	0.140172	#VALUE!
AF		3	#N/A	#N/A	3		20.19	0.1	381.7	137.2	245.9	1699.6	196.8	992.6	597.2	462.3	171.2	474.4	151.5	109.2	325.6	38.2	214.9	271.8	221.1	145.3	161.1	7333.3	395.4	473.6	993.1	252.1	247.7	0	0	0		#N/A	#N/A	#N/A	#N/A	#N/A	#N/A	#N/A	#N/A	#N/A	#N/A	#N/A	#N/A
AF	152	5	4	59	4.98333		20.19	0.1	381.7	137.2	245.9	1699.6	196.8	992.6	597.2	462.3	171.2	474.4	151.5	109.2	325.6	38.2	214.9	271.8	221.1	145.3	161.1	7333.3	395.4	473.6	993.1	252.1	247.7	0	0	0		0.00884844	0.0391233	0.00637205	0.004348	0.0237892	0.0127528	0.0298101	#VALUE!	0.108829	0.0196683	0.0467635	#VALUE!
AF		7	#N/A	#N/A	7		20.19	0.1	381.7	137.2	245.9	1699.6	196.8	992.6	597.2	462.3	171.2	474.4	151.5	109.2	325.6	38.2	214.9	271.8	221.1	145.3	161.1	7333.3	395.4	473.6	993.1	252.1	247.7	0	0	0		#N/A	#N/A	#N/A	#N/A	#N/A	#N/A	#N/A	#N/A	#N/A	#N/A	#N/A	#N/A
AF	153	10	10	3	10.05		20.19	0.1	381.7	137.2	245.9	1699.6	196.8	992.6	597.2	462.3	171.2	474.4	151.5	109.2	325.6	38.2	214.9	271.8	221.1	145.3	161.1	7333.3	395.4	473.6	993.1	252.1	247.7	0	0	0		0.00564375	0.0237811	0.00446928	0.00329823	0.0167781	0.0118105	0.0187418	#VALUE!	0.0847733	0.0101165	0.0336256	#VALUE!
AF		15	#N/A	#N/A	15		20.19	0.1	381.7	137.2	245.9	1699.6	196.8	992.6	597.2	462.3	171.2	474.4	151.5	109.2	325.6	38.2	214.9	271.8	221.1	145.3	161.1	7333.3	395.4	473.6	993.1	252.1	247.7	0	0	0		#N/A	#N/A	#N/A	#N/A	#N/A	#N/A	#N/A	#N/A	#N/A	#N/A	#N/A	#N/A
AF	154	20	20	2	20.0333		20.19	0.1	381.7	137.2	245.9	1699.6	196.8	992.6	597.2	462.3	171.2	474.4	151.5	109.2	325.6	38.2	214.9	271.8	221.1	145.3	161.1	7333.3	395.4	473.6	993.1	252.1	247.7	0	0	0		#VALUE!	0.0124197	0.00265512	0.00279529	0.0134735	0.0118223	0.0110697	#VALUE!	0.0658332	0.00566699	0.0211411	#VALUE!
AF		25	#N/A	#N/A	25		20.19	0.1	381.7	137.2	245.9	1699.6	196.8	992.6	597.2	462.3	171.2	474.4	151.5	109.2	325.6	38.2	214.9	271.8	221.1	145.3	161.1	7333.3	395.4	473.6	993.1	252.1	247.7	0	0	0		#N/A	#N/A	#N/A	#N/A	#N/A	#N/A	#N/A	#N/A	#N/A	#N/A	#N/A	#N/A
AF	155	30	29	21	29.35		20.19	0.1	381.7	137.2	245.9	1699.6	196.8	992.6	597.2	462.3	171.2	474.4	151.5	109.2	325.6	38.2	214.9	271.8	221.1	145.3	161.1	7333.3	395.4	473.6	993.1	252.1	247.7	0	0	0		0.00523205	0.00803826	0.00205841	0.00262591	0.0133971	0.0113729	0.00824424	#VALUE!	0.0591118	0.00400903	0.0184216	#VALUE!
AF		40	#N/A	#N/A	40		20.19	0.1	381.7	137.2	245.9	1699.6	196.8	992.6	597.2	462.3	171.2	474.4	151.5	109.2	325.6	38.2	214.9	271.8	221.1	145.3	161.1	7333.3	395.4	473.6	993.1	252.1	247.7	0	0	0		#N/A	#N/A	#N/A	#N/A	#N/A	#N/A	#N/A	#N/A	#N/A	#N/A	#N/A	#N/A
AG		0	0	0	0		22.95	0.1	381.7	137.2	245.9	1699.6	196.8	992.6	597.2	462.3	171.2	474.4	151.5	109.2	325.6	38.2	214.9	271.8	221.1	145.3	161.1	7333.3	395.4	473.6	993.1	252.1	247.7	0	0	0		#N/A	#N/A	#N/A	#N/A	#N/A	#N/A	#N/A	#N/A	#N/A	#N/A	#N/A	#N/A
AG	156	1	0	49	0.816667		22.95	0.1	381.7	137.2	245.9	1699.6	196.8	992.6	597.2	462.3	171.2	474.4	151.5	109.2	325.6	38.2	214.9	271.8	221.1	145.3	161.1	7333.3	395.4	473.6	993.1	252.1	247.7	0	0	0		0.187356	0.098929	0.00889834	0.00685022	0.0692277	0.0167953	0.119664	#VALUE!	0.211584	0.0815179	0.158108	#VALUE!
AG		3	#N/A	#N/A	3		22.95	0.1	381.7	137.2	245.9	1699.6	196.8	992.6	597.2	462.3	171.2	474.4	151.5	109.2	325.6	38.2	214.9	271.8	221.1	145.3	161.1	7333.3	395.4	473.6	993.1	252.1	247.7	0	0	0		#N/A	#N/A	#N/A	#N/A	#N/A	#N/A	#N/A	#N/A	#N/A	#N/A	#N/A	#N/A
AG	157	5	5	10	5.16667		22.95	0.1	381.7	137.2	245.9	1699.6	196.8	992.6	597.2	462.3	171.2	474.4	151.5	109.2	325.6	38.2	214.9	271.8	221.1	145.3	161.1	7333.3	395.4	473.6	993.1	252.1	247.7	0	0	0		0.00717073	0.0230527	0.00443345	0.00307127	0.0199588	0.0136391	0.0235148	#VALUE!	0.0713541	0.0133827	0.0471596	#VALUE!
AG		7	#N/A	#N/A	7		22.95	0.1	381.7	137.2	245.9	1699.6	196.8	992.6	597.2	462.3	171.2	474.4	151.5	109.2	325.6	38.2	214.9	271.8	221.1	145.3	161.1	7333.3	395.4	473.6	993.1	252.1	247.7	0	0	0		#N/A	#N/A	#N/A	#N/A	#N/A	#N/A	#N/A	#N/A	#N/A	#N/A	#N/A	#N/A
AG	158	10	9	42	9.7		22.95	0.1	381.7	137.2	245.9	1699.6	196.8	992.6	597.2	462.3	171.2	474.4	151.5	109.2	325.6	38.2	214.9	271.8	221.1	145.3	161.1	7333.3	395.4	473.6	993.1	252.1	247.7	0	0	0		0.00550894	0.0133017	0.00267039	0.00241385	0.0172259	0.0124415	0.015398	#VALUE!	0.0601733	0.00767339	0.0299265	#VALUE!
AG		15	#N/A	#N/A	15		22.95	0.1	381.7	137.2	245.9	1699.6	196.8	992.6	597.2	462.3	171.2	474.4	151.5	109.2	325.6	38.2	214.9	271.8	221.1	145.3	161.1	7333.3	395.4	473.6	993.1	252.1	247.7	0	0	0		#N/A	#N/A	#N/A	#N/A	#N/A	#N/A	#N/A	#N/A	#N/A	#N/A	#N/A	#N/A
AG	159	20	20	20	20.3333		22.95	0.1	381.7	137.2	245.9	1699.6	196.8	992.6	597.2	462.3	171.2	474.4	151.5	109.2	325.6	38.2	214.9	271.8	221.1	145.3	161.1	7333.3	395.4	473.6	993.1	252.1	247.7	0	0	0		0.00510672	0.00674351	0.00159755	0.00195135	0.0108759	0.0136073	0.00972561	#VALUE!	0.0498782	0.00417431	0.0200837	#VALUE!
AG		25	#N/A	#N/A	25		22.95	0.1	381.7	137.2	245.9	1699.6	196.8	992.6	597.2	462.3	171.2	474.4	151.5	109.2	325.6	38.2	214.9	271.8	221.1	145.3	161.1	7333.3	395.4	473.6	993.1	252.1	247.7	0	0	0		#N/A	#N/A	#N/A	#N/A	#N/A	#N/A	#N/A	#N/A	#N/A	#N/A	#N/A	#N/A
AG	160	30	30	9	30.15		22.95	0.1	381.7	137.2	245.9	1699.6	196.8	992.6	597.2	462.3	171.2	474.4	151.5	109.2	325.6	38.2	214.9	271.8	221.1	145.3	161.1	7333.3	395.4	473.6	993.1	252.1	247.7	0	0	0		0.00424633	0.00482402	0.00114369	0.00178814	0.0114705	0.0114517	0.00740939	#VALUE!	0.0464177	0.00315327	0.0143566	#VALUE!
AG		40	#N/A	#N/A	40		22.95	0.1	381.7	137.2	245.9	1699.6	196.8	992.6	597.2	462.3	171.2	474.4	151.5	109.2	325.6	38.2	214.9	271.8	221.1	145.3	161.1	7333.3	395.4	473.6	993.1	252.1	247.7	0	0	0		#N/A	#N/A	#N/A	#N/A	#N/A	#N/A	#N/A	#N/A	#N/A	#N/A	#N/A	#N/A
AH		0	0	0	0		22.76	0.1	381.7	137.2	245.9	1699.6	196.8	992.6	597.2	462.3	171.2	474.4	151.5	109.2	325.6	38.2	214.9	271.8	221.1	145.3	161.1	7333.3	395.4	473.6	993.1	252.1	247.7	0	0	0		#N/A	#N/A	#N/A	#N/A	#N/A	#N/A	#N/A	#N/A	#N/A	#N/A	#N/A	#N/A
AH	161	1	1	42	1.7		22.76	0.1	381.7	137.2	245.9	1699.6	196.8	992.6	597.2	462.3	171.2	474.4	151.5	109.2	325.6	38.2	214.9	271.8	221.1	145.3	161.1	7333.3	395.4	473.6	993.1	252.1	247.7	0	0	0		0.0405725	0.0659038	0.0125756	0.00789814	0.0519081	0.0197113	0.0685661	#VALUE!	0.129278	0.05741	0.142566	#VALUE!
AH		3	#N/A	#N/A	3		22.76	0.1	381.7	137.2	245.9	1699.6	196.8	992.6	597.2	462.3	171.2	474.4	151.5	109.2	325.6	38.2	214.9	271.8	221.1	145.3	161.1	7333.3	395.4	473.6	993.1	252.1	247.7	0	0	0		#N/A	#N/A	#N/A	#N/A	#N/A	#N/A	#N/A	#N/A	#N/A	#N/A	#N/A	#N/A
AH	162	5	5	9	5.15		22.76	0.1	381.7	137.2	245.9	1699.6	196.8	992.6	597.2	462.3	171.2	474.4	151.5	109.2	325.6	38.2	214.9	271.8	221.1	145.3	161.1	7333.3	395.4	473.6	993.1	252.1	247.7	0	0	0		0.00618574	0.0278296	0.00616091	0.00417763	0.0233284	0.0139975	0.0284528	#VALUE!	0.0714065	0.0180701	0.0564281	#VALUE!
AH		7	#N/A	#N/A	7		22.76	0.1	381.7	137.2	245.9	1699.6	196.8	992.6	597.2	462.3	171.2	474.4	151.5	109.2	325.6	38.2	214.9	271.8	221.1	145.3	161.1	7333.3	395.4	473.6	993.1	252.1	247.7	0	0	0		#N/A	#N/A	#N/A	#N/A	#N/A	#N/A	#N/A	#N/A	#N/A	#N/A	#N/A	#N/A
AH	163	10	10	2	10.0333		22.76	0.1	381.7	137.2	245.9	1699.6	196.8	992.6	597.2	462.3	171.2	474.4	151.5	109.2	325.6	38.2	214.9	271.8	221.1	145.3	161.1	7333.3	395.4	473.6	993.1	252.1	247.7	0	0	0		0.00489002	0.015558	0.00370404	0.00300484	0.0167901	0.0125341	0.0201378	#VALUE!	0.0578614	0.00944827	0.0335609	#VALUE!
AH		15	#N/A	#N/A	15		22.76	0.1	381.7	137.2	245.9	1699.6	196.8	992.6	597.2	462.3	171.2	474.4	151.5	109.2	325.6	38.2	214.9	271.8	221.1	145.3	161.1	7333.3	395.4	473.6	993.1	252.1	247.7	0	0	0		#N/A	#N/A	#N/A	#N/A	#N/A	#N/A	#N/A	#N/A	#N/A	#N/A	#N/A	#N/A
AH	164	20	20	8	20.1333		22.76	0.1	381.7	137.2	245.9	1699.6	196.8	992.6	597.2	462.3	171.2	474.4	151.5	109.2	325.6	38.2	214.9	271.8	221.1	145.3	161.1	7333.3	395.4	473.6	993.1	252.1	247.7	0	0	0		0.00425409	0.00758873	0.00156033	0.001987	0.0129587	0.0117478	0.0104286	#VALUE!	0.0435927	0.00480883	0.0199587	#VALUE!
AH		25	#N/A	#N/A	25		22.76	0.1	381.7	137.2	245.9	1699.6	196.8	992.6	597.2	462.3	171.2	474.4	151.5	109.2	325.6	38.2	214.9	271.8	221.1	145.3	161.1	7333.3	395.4	473.6	993.1	252.1	247.7	0	0	0		#N/A	#N/A	#N/A	#N/A	#N/A	#N/A	#N/A	#N/A	#N/A	#N/A	#N/A	#N/A
AH	165	30	29	58	29.9667		22.76	0.1	381.7	137.2	245.9	1699.6	196.8	992.6	597.2	462.3	171.2	474.4	151.5	109.2	325.6	38.2	214.9	271.8	221.1	145.3	161.1	7333.3	395.4	473.6	993.1	252.1	247.7	0	0	0		0.00488907	0.00504683	0.00100691	0.00175891	0.0117457	0.0113043	0.00744808	#VALUE!	0.0408038	0.00349012	0.0152811	#VALUE!
AH		40	#N/A	#N/A	40		22.76	0.1	381.7	137.2	245.9	1699.6	196.8	992.6	597.2	462.3	171.2	474.4	151.5	109.2	325.6	38.2	214.9	271.8	221.1	145.3	161.1	7333.3	395.4	473.6	993.1	252.1	247.7	0	0	0		#N/A	#N/A	#N/A	#N/A	#N/A	#N/A	#N/A	#N/A	#N/A	#N/A	#N/A	#N/A
AI		0	0	0	0		19.42	0.1	381.7	137.2	245.9	1699.6	196.8	992.6	597.2	462.3	171.2	474.4	151.5	109.2	325.6	38.2	214.9	271.8	221.1	145.3	161.1	7333.3	395.4	473.6	993.1	252.1	247.7	0	0	0		#N/A	#N/A	#N/A	#N/A	#N/A	#N/A	#N/A	#N/A	#N/A	#N/A	#N/A	#N/A
AI	166	1	1	1	1.01667		19.42	0.1	381.7	137.2	245.9	1699.6	196.8	992.6	597.2	462.3	171.2	474.4	151.5	109.2	325.6	38.2	214.9	271.8	221.1	145.3	161.1	7333.3	395.4	473.6	993.1	252.1	247.7	0	0	0		0.129689	0.122108	0.0102106	0.00906055	0.0690847	0.017108	0.128902	#VALUE!	0.301036	0.0855693	0.17044	#VALUE!
AI		3	#N/A	#N/A	3		19.42	0.1	381.7	137.2	245.9	1699.6	196.8	992.6	597.2	462.3	171.2	474.4	151.5	109.2	325.6	38.2	214.9	271.8	221.1	145.3	161.1	7333.3	395.4	473.6	993.1	252.1	247.7	0	0	0		#N/A	#N/A	#N/A	#N/A	#N/A	#N/A	#N/A	#N/A	#N/A	#N/A	#N/A	#N/A
AI	167	5	5	3	5.05		19.42	0.1	381.7	137.2	245.9	1699.6	196.8	992.6	597.2	462.3	171.2	474.4	151.5	109.2	325.6	38.2	214.9	271.8	221.1	145.3	161.1	7333.3	395.4	473.6	993.1	252.1	247.7	0	0	0		0.00895161	0.0476472	0.00692588	0.00516994	0.0234154	0.0135326	0.0307035	#VALUE!	0.136329	0.019408	0.0576621	#VALUE!
AI		7	#N/A	#N/A	7		19.42	0.1	381.7	137.2	245.9	1699.6	196.8	992.6	597.2	462.3	171.2	474.4	151.5	109.2	325.6	38.2	214.9	271.8	221.1	145.3	161.1	7333.3	395.4	473.6	993.1	252.1	247.7	0	0	0		#N/A	#N/A	#N/A	#N/A	#N/A	#N/A	#N/A	#N/A	#N/A	#N/A	#N/A	#N/A
AI	168	10	9	57	9.95		19.42	0.1	381.7	137.2	245.9	1699.6	196.8	992.6	597.2	462.3	171.2	474.4	151.5	109.2	325.6	38.2	214.9	271.8	221.1	145.3	161.1	7333.3	395.4	473.6	993.1	252.1	247.7	0	0	0		#VALUE!	0.0299017	0.00445135	0.00359246	0.0181254	0.0131824	0.0186002	#VALUE!	0.10248	0.00978869	0.0381432	#VALUE!
AI		15	#N/A	#N/A	15		19.42	0.1	381.7	137.2	245.9	1699.6	196.8	992.6	597.2	462.3	171.2	474.4	151.5	109.2	325.6	38.2	214.9	271.8	221.1	145.3	161.1	7333.3	395.4	473.6	993.1	252.1	247.7	0	0	0		#N/A	#N/A	#N/A	#N/A	#N/A	#N/A	#N/A	#N/A	#N/A	#N/A	#N/A	#N/A
AI	169	20	19	56	19.9333		19.42	0.1	381.7	137.2	245.9	1699.6	196.8	992.6	597.2	462.3	171.2	474.4	151.5	109.2	325.6	38.2	214.9	271.8	221.1	145.3	161.1	7333.3	395.4	473.6	993.1	252.1	247.7	0	0	0		0.004515	0.0157031	0.00313301	0.00317363	0.0156772	0.0111253	0.0118163	#VALUE!	0.0809029	0.00561394	0.025802	#VALUE!
AI		25	#N/A	#N/A	25		19.42	0.1	381.7	137.2	245.9	1699.6	196.8	992.6	597.2	462.3	171.2	474.4	151.5	109.2	325.6	38.2	214.9	271.8	221.1	145.3	161.1	7333.3	395.4	473.6	993.1	252.1	247.7	0	0	0		#N/A	#N/A	#N/A	#N/A	#N/A	#N/A	#N/A	#N/A	#N/A	#N/A	#N/A	#N/A
AI	170	30	30	3	30.05		19.42	0.1	381.7	137.2	245.9	1699.6	196.8	992.6	597.2	462.3	171.2	474.4	151.5	109.2	325.6	38.2	214.9	271.8	221.1	145.3	161.1	7333.3	395.4	473.6	993.1	252.1	247.7	0	0	0		0.0041701	0.0101277	0.00211697	0.00283258	0.0135014	0.0128032	0.00863315	#VALUE!	0.0742911	0.00387455	0.0216236	#VALUE!
AI		40	#N/A	#N/A	40		19.42	0.1	381.7	137.2	245.9	1699.6	196.8	992.6	597.2	462.3	171.2	474.4	151.5	109.2	325.6	38.2	214.9	271.8	221.1	145.3	161.1	7333.3	395.4	473.6	993.1	252.1	247.7	0	0	0		#N/A	#N/A	#N/A	#N/A	#N/A	#N/A	#N/A	#N/A	#N/A	#N/A	#N/A	#N/A
AJ		0	0	0	0		21.65	0.1	381.7	137.2	245.9	1699.6	196.8	992.6	597.2	462.3	171.2	474.4	151.5	109.2	325.6	38.2	214.9	271.8	221.1	145.3	161.1	7333.3	395.4	473.6	993.1	252.1	247.7	0	0	0		#N/A	#N/A	#N/A	#N/A	#N/A	#N/A	#N/A	#N/A	#N/A	#N/A	#N/A	#N/A
AJ	171	1	1	24	1.4		21.65	0.1	381.7	137.2	245.9	1699.6	196.8	992.6	597.2	462.3	171.2	474.4	151.5	109.2	325.6	38.2	214.9	271.8	221.1	145.3	161.1	7333.3	395.4	473.6	993.1	252.1	247.7	0	0	0		0.0880389	0.0906435	0.00856265	0.00849218	0.0556642	0.0172096	0.0740067	#VALUE!	0.142565	0.0674163	0.145129	#VALUE!
AJ		3	#N/A	#N/A	3		21.65	0.1	381.7	137.2	245.9	1699.6	196.8	992.6	597.2	462.3	171.2	474.4	151.5	109.2	325.6	38.2	214.9	271.8	221.1	145.3	161.1	7333.3	395.4	473.6	993.1	252.1	247.7	0	0	0		#N/A	#N/A	#N/A	#N/A	#N/A	#N/A	#N/A	#N/A	#N/A	#N/A	#N/A	#N/A
AJ	172	5	5	3	5.05		21.65	0.1	381.7	137.2	245.9	1699.6	196.8	992.6	597.2	462.3	171.2	474.4	151.5	109.2	325.6	38.2	214.9	271.8	221.1	145.3	161.1	7333.3	395.4	473.6	993.1	252.1	247.7	0	0	0		0.00706742	0.0361114	0.00496056	0.00453403	0.0231806	0.0150664	0.0293539	#VALUE!	0.0762526	0.018774	0.0609449	#VALUE!
AJ		7	#N/A	#N/A	7		21.65	0.1	381.7	137.2	245.9	1699.6	196.8	992.6	597.2	462.3	171.2	474.4	151.5	109.2	325.6	38.2	214.9	271.8	221.1	145.3	161.1	7333.3	395.4	473.6	993.1	252.1	247.7	0	0	0		#N/A	#N/A	#N/A	#N/A	#N/A	#N/A	#N/A	#N/A	#N/A	#N/A	#N/A	#N/A
AJ	173	10	9	59	9.98333		21.65	0.1	381.7	137.2	245.9	1699.6	196.8	992.6	597.2	462.3	171.2	474.4	151.5	109.2	325.6	38.2	214.9	271.8	221.1	145.3	161.1	7333.3	395.4	473.6	993.1	252.1	247.7	0	0	0		0.00512311	0.0209189	0.00300987	0.00359746	0.0162342	0.0130897	0.0207232	#VALUE!	0.0582201	0.0103338	0.0415303	#VALUE!
AJ		15	#N/A	#N/A	15		21.65	0.1	381.7	137.2	245.9	1699.6	196.8	992.6	597.2	462.3	171.2	474.4	151.5	109.2	325.6	38.2	214.9	271.8	221.1	145.3	161.1	7333.3	395.4	473.6	993.1	252.1	247.7	0	0	0		#N/A	#N/A	#N/A	#N/A	#N/A	#N/A	#N/A	#N/A	#N/A	#N/A	#N/A	#N/A
AJ	174	20	20	4	20.0667		21.65	0.1	381.7	137.2	245.9	1699.6	196.8	992.6	597.2	462.3	171.2	474.4	151.5	109.2	325.6	38.2	214.9	271.8	221.1	145.3	161.1	7333.3	395.4	473.6	993.1	252.1	247.7	0	0	0		0.0051509	0.0102632	0.0016929	0.00274897	0.013089	0.0123709	0.0137745	#VALUE!	0.0467404	0.00577234	0.0244781	#VALUE!
AJ		25	#N/A	#N/A	25		21.65	0.1	381.7	137.2	245.9	1699.6	196.8	992.6	597.2	462.3	171.2	474.4	151.5	109.2	325.6	38.2	214.9	271.8	221.1	145.3	161.1	7333.3	395.4	473.6	993.1	252.1	247.7	0	0	0		#N/A	#N/A	#N/A	#N/A	#N/A	#N/A	#N/A	#N/A	#N/A	#N/A	#N/A	#N/A
AJ	175	30	30	24	30.4		21.65	0.1	381.7	137.2	245.9	1699.6	196.8	992.6	597.2	462.3	171.2	474.4	151.5	109.2	325.6	38.2	214.9	271.8	221.1	145.3	161.1	7333.3	395.4	473.6	993.1	252.1	247.7	0	0	0		0.00460368	0.00649653	0.00122906	0.00253499	0.0121403	0.0119874	0.0114246	#VALUE!	0.0409204	0.00429568	0.0200276	#VALUE!
AJ		40	#N/A	#N/A	40		21.65	0.1	381.7	137.2	245.9	1699.6	196.8	992.6	597.2	462.3	171.2	474.4	151.5	109.2	325.6	38.2	214.9	271.8	221.1	145.3	161.1	7333.3	395.4	473.6	993.1	252.1	247.7	0	0	0		#N/A	#N/A	#N/A	#N/A	#N/A	#N/A	#N/A	#N/A	#N/A	#N/A	#N/A	#N/A
AK		0	0	0	0		19.98	0.1	381.7	137.2	245.9	1699.6	196.8	992.6	597.2	462.3	171.2	474.4	151.5	109.2	325.6	38.2	214.9	271.8	221.1	145.3	161.1	7333.3	395.4	473.6	993.1	252.1	247.7	0	0	0		#N/A	#N/A	#N/A	#N/A	#N/A	#N/A	#N/A	#N/A	#N/A	#N/A	#N/A	#N/A
AK	176	1	1	12	1.2		19.98	0.1	381.7	137.2	245.9	1699.6	196.8	992.6	597.2	462.3	171.2	474.4	151.5	109.2	325.6	38.2	214.9	271.8	221.1	145.3	161.1	7333.3	395.4	473.6	993.1	252.1	247.7	0	0	0		0.132726	0.0952484	0.00844941	0.0100303	0.0642473	0.018245	0.0989373	#VALUE!	0.247103	0.0815744	0.153361	#VALUE!
AK		3	#N/A	#N/A	3		19.98	0.1	381.7	137.2	245.9	1699.6	196.8	992.6	597.2	462.3	171.2	474.4	151.5	109.2	325.6	38.2	214.9	271.8	221.1	145.3	161.1	7333.3	395.4	473.6	993.1	252.1	247.7	0	0	0		#N/A	#N/A	#N/A	#N/A	#N/A	#N/A	#N/A	#N/A	#N/A	#N/A	#N/A	#N/A
AK	177	5	5	2	5.03333		19.98	0.1	381.7	137.2	245.9	1699.6	196.8	992.6	597.2	462.3	171.2	474.4	151.5	109.2	325.6	38.2	214.9	271.8	221.1	145.3	161.1	7333.3	395.4	473.6	993.1	252.1	247.7	0	0	0		0.00809798	0.043408	0.00685404	0.00569428	0.0231076	0.0137816	0.031077	#VALUE!	0.121019	0.020951	0.0631949	#VALUE!
AK		7	#N/A	#N/A	7		19.98	0.1	381.7	137.2	245.9	1699.6	196.8	992.6	597.2	462.3	171.2	474.4	151.5	109.2	325.6	38.2	214.9	271.8	221.1	145.3	161.1	7333.3	395.4	473.6	993.1	252.1	247.7	0	0	0		#N/A	#N/A	#N/A	#N/A	#N/A	#N/A	#N/A	#N/A	#N/A	#N/A	#N/A	#N/A
AK	178	10	10	33	10.55		19.98	0.1	381.7	137.2	245.9	1699.6	196.8	992.6	597.2	462.3	171.2	474.4	151.5	109.2	325.6	38.2	214.9	271.8	221.1	145.3	161.1	7333.3	395.4	473.6	993.1	252.1	247.7	0	0	0		0.00544415	0.027889	0.00499688	0.00411553	0.0158715	0.0134232	0.0223856	#VALUE!	0.0995056	0.0110888	0.0439546	#VALUE!
AK		15	#N/A	#N/A	15		19.98	0.1	381.7	137.2	245.9	1699.6	196.8	992.6	597.2	462.3	171.2	474.4	151.5	109.2	325.6	38.2	214.9	271.8	221.1	145.3	161.1	7333.3	395.4	473.6	993.1	252.1	247.7	0	0	0		#N/A	#N/A	#N/A	#N/A	#N/A	#N/A	#N/A	#N/A	#N/A	#N/A	#N/A	#N/A
AK	179	20	20	3	20.05		19.98	0.1	381.7	137.2	245.9	1699.6	196.8	992.6	597.2	462.3	171.2	474.4	151.5	109.2	325.6	38.2	214.9	271.8	221.1	145.3	161.1	7333.3	395.4	473.6	993.1	252.1	247.7	0	0	0		0.00482626	0.0164619	0.00350204	0.00340205	0.0142733	0.0122803	0.0129968	#VALUE!	0.0763306	0.00584543	0.0318609	#VALUE!
AK		25	#N/A	#N/A	25		19.98	0.1	381.7	137.2	245.9	1699.6	196.8	992.6	597.2	462.3	171.2	474.4	151.5	109.2	325.6	38.2	214.9	271.8	221.1	145.3	161.1	7333.3	395.4	473.6	993.1	252.1	247.7	0	0	0		#N/A	#N/A	#N/A	#N/A	#N/A	#N/A	#N/A	#N/A	#N/A	#N/A	#N/A	#N/A
AK	180	30	30	1	30.0167		19.98	0.1	381.7	137.2	245.9	1699.6	196.8	992.6	597.2	462.3	171.2	474.4	151.5	109.2	325.6	38.2	214.9	271.8	221.1	145.3	161.1	7333.3	395.4	473.6	993.1	252.1	247.7	0	0	0		0.00542197	0.0109866	0.00208256	0.00319785	0.0131794	0.0127623	0.00933094	#VALUE!	0.0663726	0.00435986	0.0224652	#VALUE!
AK		40	#N/A	#N/A	40		19.98	0.1	381.7	137.2	245.9	1699.6	196.8	992.6	597.2	462.3	171.2	474.4	151.5	109.2	325.6	38.2	214.9	271.8	221.1	145.3	161.1	7333.3	395.4	473.6	993.1	252.1	247.7	0	0	0		#N/A	#N/A	#N/A	#N/A	#N/A	#N/A	#N/A	#N/A	#N/A	#N/A	#N/A	#N/A
AL		0	0	0	0		21.55	0.1	381.7	137.2	245.9	1699.6	196.8	992.6	597.2	462.3	171.2	474.4	151.5	109.2	325.6	38.2	214.9	271.8	221.1	145.3	161.1	7333.3	395.4	473.6	993.1	252.1	247.7	0	0	0		#N/A	#N/A	#N/A	#N/A	#N/A	#N/A	#N/A	#N/A	#N/A	#N/A	#N/A	#N/A
AL		1	#N/A	#N/A	1		21.55	0.1	381.7	137.2	245.9	1699.6	196.8	992.6	597.2	462.3	171.2	474.4	151.5	109.2	325.6	38.2	214.9	271.8	221.1	145.3	161.1	7333.3	395.4	473.6	993.1	252.1	247.7	0	0	0		#N/A	#N/A	#N/A	#N/A	#N/A	#N/A	#N/A	#N/A	#N/A	#N/A	#N/A	#N/A
AL	181	3	3	12	3.2		21.55	0.1	381.7	137.2	245.9	1699.6	196.8	992.6	597.2	462.3	171.2	474.4	151.5	109.2	325.6	38.2	214.9	271.8	221.1	145.3	161.1	7333.3	395.4	473.6	993.1	252.1	247.7	0	0	0		#VALUE!	0.0456849	0.00609597	0.00751847	0.0363157	0.0167203	0.040823	#VALUE!	0.0911509	0.0343878	0.0911668	#VALUE!
AL		5	#N/A	#N/A	5		21.55	0.1	381.7	137.2	245.9	1699.6	196.8	992.6	597.2	462.3	171.2	474.4	151.5	109.2	325.6	38.2	214.9	271.8	221.1	145.3	161.1	7333.3	395.4	473.6	993.1	252.1	247.7	0	0	0		#N/A	#N/A	#N/A	#N/A	#N/A	#N/A	#N/A	#N/A	#N/A	#N/A	#N/A	#N/A
AL	182	7	6	46	6.76667		21.55	0.1	381.7	137.2	245.9	1699.6	196.8	992.6	597.2	462.3	171.2	474.4	151.5	109.2	325.6	38.2	214.9	271.8	221.1	145.3	161.1	7333.3	395.4	473.6	993.1	252.1	247.7	0	0	0		0.00555529	0.0250022	0.00412509	0.00426968	0.0195671	0.013691	0.0221346	#VALUE!	0.0679701	0.0151827	0.0522713	#VALUE!
AL		10	#N/A	#N/A	10		21.55	0.1	381.7	137.2	245.9	1699.6	196.8	992.6	597.2	462.3	171.2	474.4	151.5	109.2	325.6	38.2	214.9	271.8	221.1	145.3	161.1	7333.3	395.4	473.6	993.1	252.1	247.7	0	0	0		#N/A	#N/A	#N/A	#N/A	#N/A	#N/A	#N/A	#N/A	#N/A	#N/A	#N/A	#N/A
AL	183	15	14	50	14.8333		21.55	0.1	381.7	137.2	245.9	1699.6	196.8	992.6	597.2	462.3	171.2	474.4	151.5	109.2	325.6	38.2	214.9	271.8	221.1	145.3	161.1	7333.3	395.4	473.6	993.1	252.1	247.7	0	0	0		0.00440099	0.0139066	0.00215286	0.00281615	0.0140482	0.0121631	0.0131791	#VALUE!	0.0531911	0.00753723	0.0323881	#VALUE!
AL		20	#N/A	#N/A	20		21.55	0.1	381.7	137.2	245.9	1699.6	196.8	992.6	597.2	462.3	171.2	474.4	151.5	109.2	325.6	38.2	214.9	271.8	221.1	145.3	161.1	7333.3	395.4	473.6	993.1	252.1	247.7	0	0	0		#N/A	#N/A	#N/A	#N/A	#N/A	#N/A	#N/A	#N/A	#N/A	#N/A	#N/A	#N/A
AL	184	25	24	49	24.8167		21.55	0.1	381.7	137.2	245.9	1699.6	196.8	992.6	597.2	462.3	171.2	474.4	151.5	109.2	325.6	38.2	214.9	271.8	221.1	145.3	161.1	7333.3	395.4	473.6	993.1	252.1	247.7	0	0	0		0.00373294	0.00868981	0.00140604	0.00212571	0.0117606	0.0108078	0.00885003	#VALUE!	0.0458565	0.0043996	0.0252895	#VALUE!
AL		30	#N/A	#N/A	30		21.55	0.1	381.7	137.2	245.9	1699.6	196.8	992.6	597.2	462.3	171.2	474.4	151.5	109.2	325.6	38.2	214.9	271.8	221.1	145.3	161.1	7333.3	395.4	473.6	993.1	252.1	247.7	0	0	0		#N/A	#N/A	#N/A	#N/A	#N/A	#N/A	#N/A	#N/A	#N/A	#N/A	#N/A	#N/A
AL	185	40	39	50	39.8333		21.55	0.1	381.7	137.2	245.9	1699.6	196.8	992.6	597.2	462.3	171.2	474.4	151.5	109.2	325.6	38.2	214.9	271.8	221.1	145.3	161.1	7333.3	395.4	473.6	993.1	252.1	247.7	0	0	0		0.00513012	0.00510493	0.000868043	0.00173163	0.0118443	0.0110114	0.00592623	#VALUE!	0.0389238	0.00274601	0.0203231	#VALUE!
AM		0	0	0	0		20.83	0.1	381.7	137.2	245.9	1699.6	196.8	992.6	597.2	462.3	171.2	474.4	151.5	109.2	325.6	38.2	214.9	271.8	221.1	145.3	161.1	7333.3	395.4	473.6	993.1	252.1	247.7	0	0	0		#N/A	#N/A	#N/A	#N/A	#N/A	#N/A	#N/A	#N/A	#N/A	#N/A	#N/A	#N/A
AM		1	#N/A	#N/A	1		20.83	0.1	381.7	137.2	245.9	1699.6	196.8	992.6	597.2	462.3	171.2	474.4	151.5	109.2	325.6	38.2	214.9	271.8	221.1	145.3	161.1	7333.3	395.4	473.6	993.1	252.1	247.7	0	0	0		#N/A	#N/A	#N/A	#N/A	#N/A	#N/A	#N/A	#N/A	#N/A	#N/A	#N/A	#N/A
AM	186	3	3	3	3.05		20.83	0.1	381.7	137.2	245.9	1699.6	196.8	992.6	597.2	462.3	171.2	474.4	151.5	109.2	325.6	38.2	214.9	271.8	221.1	145.3	161.1	7333.3	395.4	473.6	993.1	252.1	247.7	0	0	0		0.0122753	0.057711	0.00889403	0.00769689	0.0271275	0.0147602	0.0391301	#VALUE!	0.134419	0.0315543	0.0688534	#VALUE!
AM		5	#N/A	#N/A	5		20.83	0.1	381.7	137.2	245.9	1699.6	196.8	992.6	597.2	462.3	171.2	474.4	151.5	109.2	325.6	38.2	214.9	271.8	221.1	145.3	161.1	7333.3	395.4	473.6	993.1	252.1	247.7	0	0	0		#N/A	#N/A	#N/A	#N/A	#N/A	#N/A	#N/A	#N/A	#N/A	#N/A	#N/A	#N/A
AM	187	7	7	0	7		20.83	0.1	381.7	137.2	245.9	1699.6	196.8	992.6	597.2	462.3	171.2	474.4	151.5	109.2	325.6	38.2	214.9	271.8	221.1	145.3	161.1	7333.3	395.4	473.6	993.1	252.1	247.7	0	0	0		0.00523772	0.0339865	0.00551902	0.00484343	0.0173418	0.013044	0.022756	#VALUE!	0.0927797	0.0139976	0.0453618	#VALUE!
AM		10	#N/A	#N/A	10		20.83	0.1	381.7	137.2	245.9	1699.6	196.8	992.6	597.2	462.3	171.2	474.4	151.5	109.2	325.6	38.2	214.9	271.8	221.1	145.3	161.1	7333.3	395.4	473.6	993.1	252.1	247.7	0	0	0		#N/A	#N/A	#N/A	#N/A	#N/A	#N/A	#N/A	#N/A	#N/A	#N/A	#N/A	#N/A
AM	188	15	15	45	15.75		20.83	0.1	381.7	137.2	245.9	1699.6	196.8	992.6	597.2	462.3	171.2	474.4	151.5	109.2	325.6	38.2	214.9	271.8	221.1	145.3	161.1	7333.3	395.4	473.6	993.1	252.1	247.7	0	0	0		0.00410889	0.0167822	0.00322826	0.00345686	0.0143288	0.0120795	0.0131669	#VALUE!	0.0733988	0.00711023	0.0299093	#VALUE!
AM		20	#N/A	#N/A	20		20.83	0.1	381.7	137.2	245.9	1699.6	196.8	992.6	597.2	462.3	171.2	474.4	151.5	109.2	325.6	38.2	214.9	271.8	221.1	145.3	161.1	7333.3	395.4	473.6	993.1	252.1	247.7	0	0	0		#N/A	#N/A	#N/A	#N/A	#N/A	#N/A	#N/A	#N/A	#N/A	#N/A	#N/A	#N/A
AM	189	25	25	6	25.1		20.83	0.1	381.7	137.2	245.9	1699.6	196.8	992.6	597.2	462.3	171.2	474.4	151.5	109.2	325.6	38.2	214.9	271.8	221.1	145.3	161.1	7333.3	395.4	473.6	993.1	252.1	247.7	0	0	0		0.00496	0.010593	0.00236494	0.00299112	0.0129018	0.0117636	0.00915057	#VALUE!	0.0657717	0.00487256	0.0208607	#VALUE!
AM		30	#N/A	#N/A	30		20.83	0.1	381.7	137.2	245.9	1699.6	196.8	992.6	597.2	462.3	171.2	474.4	151.5	109.2	325.6	38.2	214.9	271.8	221.1	145.3	161.1	7333.3	395.4	473.6	993.1	252.1	247.7	0	0	0		#N/A	#N/A	#N/A	#N/A	#N/A	#N/A	#N/A	#N/A	#N/A	#N/A	#N/A	#N/A
AM	190	40	39	50	39.8333		20.83	0.1	381.7	137.2	245.9	1699.6	196.8	992.6	597.2	462.3	171.2	474.4	151.5	109.2	325.6	38.2	214.9	271.8	221.1	145.3	161.1	7333.3	395.4	473.6	993.1	252.1	247.7	0	0	0		0.00428218	0.00620339	0.00151624	0.00250338	0.0110101	0.0119695	0.00643206	#VALUE!	0.059066	0.00336271	0.0158125	#VALUE!
AN		0	0	0	0		20.44	0.1	381.7	137.2	245.9	1699.6	196.8	992.6	597.2	462.3	171.2	474.4	151.5	109.2	325.6	38.2	214.9	271.8	221.1	145.3	161.1	7333.3	395.4	473.6	993.1	252.1	247.7	0	0	0		#N/A	#N/A	#N/A	#N/A	#N/A	#N/A	#N/A	#N/A	#N/A	#N/A	#N/A	#N/A
AN	191	1	1	30	1.5		20.44	0.1	381.7	137.2	245.9	1699.6	196.8	992.6	597.2	462.3	171.2	474.4	151.5	109.2	325.6	38.2	214.9	271.8	221.1	145.3	161.1	7333.3	395.4	473.6	993.1	252.1	247.7	0	0	0		#N/A	#N/A	0.00592125	#N/A	0.056722	0.0184062	0.0831711	0.00150807	0.208867	0.052319	0.0973996	0.00304069
AN		3	#N/A	#N/A	3		20.44	0.1	381.7	137.2	245.9	1699.6	196.8	992.6	597.2	462.3	171.2	474.4	151.5	109.2	325.6	38.2	214.9	271.8	221.1	145.3	161.1	7333.3	395.4	473.6	993.1	252.1	247.7	0	0	0		#N/A	#N/A	#N/A	#N/A	#N/A	#N/A	#N/A	#N/A	#N/A	#N/A	#N/A	#N/A
AN	192	5	5	0	5		20.44	0.1	381.7	137.2	245.9	1699.6	196.8	992.6	597.2	462.3	171.2	474.4	151.5	109.2	325.6	38.2	214.9	271.8	221.1	145.3	161.1	7333.3	395.4	473.6	993.1	252.1	247.7	0	0	0		#N/A	#N/A	0.00386834	#N/A	0.0282754	0.0145057	0.0308899	0.00264363	0.109006	0.0174324	0.0437116	0.00242844
AN		7	#N/A	#N/A	7		20.44	0.1	381.7	137.2	245.9	1699.6	196.8	992.6	597.2	462.3	171.2	474.4	151.5	109.2	325.6	38.2	214.9	271.8	221.1	145.3	161.1	7333.3	395.4	473.6	993.1	252.1	247.7	0	0	0		#N/A	#N/A	#N/A	#N/A	#N/A	#N/A	#N/A	#N/A	#N/A	#N/A	#N/A	#N/A
AN	193	10	9	50	9.83333		20.44	0.1	381.7	137.2	245.9	1699.6	196.8	992.6	597.2	462.3	171.2	474.4	151.5	109.2	325.6	38.2	214.9	271.8	221.1	145.3	161.1	7333.3	395.4	473.6	993.1	252.1	247.7	0	0	0		#N/A	#N/A	0.00226131	#N/A	0.0228412	0.0147325	0.0223857	0.00234169	0.089569	0.0104508	0.0328499	0.00232958
AN		15	#N/A	#N/A	15		20.44	0.1	381.7	137.2	245.9	1699.6	196.8	992.6	597.2	462.3	171.2	474.4	151.5	109.2	325.6	38.2	214.9	271.8	221.1	145.3	161.1	7333.3	395.4	473.6	993.1	252.1	247.7	0	0	0		#N/A	#N/A	#N/A	#N/A	#N/A	#N/A	#N/A	#N/A	#N/A	#N/A	#N/A	#N/A
AN	194	20	20	0	20		20.44	0.1	381.7	137.2	245.9	1699.6	196.8	992.6	597.2	462.3	171.2	474.4	151.5	109.2	325.6	38.2	214.9	271.8	221.1	145.3	161.1	7333.3	395.4	473.6	993.1	252.1	247.7	0	0	0		#N/A	#N/A	0.00165745	#N/A	0.0198298	0.0140026	0.0146377	0.00169862	0.073202	0.00597411	0.020763	0.00233659
AN		25	#N/A	#N/A	25		20.44	0.1	381.7	137.2	245.9	1699.6	196.8	992.6	597.2	462.3	171.2	474.4	151.5	109.2	325.6	38.2	214.9	271.8	221.1	145.3	161.1	7333.3	395.4	473.6	993.1	252.1	247.7	0	0	0		#N/A	#N/A	#N/A	#N/A	#N/A	#N/A	#N/A	#N/A	#N/A	#N/A	#N/A	#N/A
AN	195	30	30	0	30		20.44	0.1	381.7	137.2	245.9	1699.6	196.8	992.6	597.2	462.3	171.2	474.4	151.5	109.2	325.6	38.2	214.9	271.8	221.1	145.3	161.1	7333.3	395.4	473.6	993.1	252.1	247.7	0	0	0		#N/A	#N/A	0.00115408	#N/A	0.0180592	0.0133388	0.011374	0.00121789	0.06358	0.00470271	0.016384	0.00181783
AN		40	#N/A	#N/A	40		20.44	0.1	381.7	137.2	245.9	1699.6	196.8	992.6	597.2	462.3	171.2	474.4	151.5	109.2	325.6	38.2	214.9	271.8	221.1	145.3	161.1	7333.3	395.4	473.6	993.1	252.1	247.7	0	0	0		#N/A	#N/A	#N/A	#N/A	#N/A	#N/A	#N/A	#N/A	#N/A	#N/A	#N/A	#N/A
AO		0	0	0	0		21.62	0.1	381.7	137.2	245.9	1699.6	196.8	992.6	597.2	462.3	171.2	474.4	151.5	109.2	325.6	38.2	214.9	271.8	221.1	145.3	161.1	7333.3	395.4	473.6	993.1	252.1	247.7	0	0	0		#N/A	#N/A	#N/A	#N/A	#N/A	#N/A	#N/A	#N/A	#N/A	#N/A	#N/A	#N/A
AO	196	1	1	6	1.1		21.62	0.1	381.7	137.2	245.9	1699.6	196.8	992.6	597.2	462.3	171.2	474.4	151.5	109.2	325.6	38.2	214.9	271.8	221.1	145.3	161.1	7333.3	395.4	473.6	993.1	252.1	247.7	0	0	0		0.156489	0.0862978	0.00901026	0.0103428	0.0704166	0.0204297	0.0881831	0.00112171	0.137622	0.077134	0.152428	0.00335185
AO		3	#N/A	#N/A	3		21.62	0.1	381.7	137.2	245.9	1699.6	196.8	992.6	597.2	462.3	171.2	474.4	151.5	109.2	325.6	38.2	214.9	271.8	221.1	145.3	161.1	7333.3	395.4	473.6	993.1	252.1	247.7	0	0	0		#N/A	#N/A	#N/A	#N/A	#N/A	#N/A	#N/A	#N/A	#N/A	#N/A	#N/A	#N/A
AO	197	5	4	56	4.93333		21.62	0.1	381.7	137.2	245.9	1699.6	196.8	992.6	597.2	462.3	171.2	474.4	151.5	109.2	325.6	38.2	214.9	271.8	221.1	145.3	161.1	7333.3	395.4	473.6	993.1	252.1	247.7	0	0	0		0.0059502	0.03006	0.00510283	0.00511684	0.0234711	0.0155288	0.0262682	0.00216116	0.0627338	0.0182009	0.0527789	0.00313061
AO		7	#N/A	#N/A	7		21.62	0.1	381.7	137.2	245.9	1699.6	196.8	992.6	597.2	462.3	171.2	474.4	151.5	109.2	325.6	38.2	214.9	271.8	221.1	145.3	161.1	7333.3	395.4	473.6	993.1	252.1	247.7	0	0	0		#N/A	#N/A	#N/A	#N/A	#N/A	#N/A	#N/A	#N/A	#N/A	#N/A	#N/A	#N/A
AO	198	10	10	14	10.2333		21.62	0.1	381.7	137.2	245.9	1699.6	196.8	992.6	597.2	462.3	171.2	474.4	151.5	109.2	325.6	38.2	214.9	271.8	221.1	145.3	161.1	7333.3	395.4	473.6	993.1	252.1	247.7	0	0	0		0.00421971	0.0162679	0.00286771	0.00357455	0.01686	0.0134784	0.0156019	0.00171738	0.0495301	0.00866173	0.028879	0.00261416
AO		15	#N/A	#N/A	15		21.62	0.1	381.7	137.2	245.9	1699.6	196.8	992.6	597.2	462.3	171.2	474.4	151.5	109.2	325.6	38.2	214.9	271.8	221.1	145.3	161.1	7333.3	395.4	473.6	993.1	252.1	247.7	0	0	0		#N/A	#N/A	#N/A	#N/A	#N/A	#N/A	#N/A	#N/A	#N/A	#N/A	#N/A	#N/A
AO	199	20	14	53	14.8833		21.62	0.1	381.7	137.2	245.9	1699.6	196.8	992.6	597.2	462.3	171.2	474.4	151.5	109.2	325.6	38.2	214.9	271.8	221.1	145.3	161.1	7333.3	395.4	473.6	993.1	252.1	247.7	0	0	0		0.00540579	0.0125195	0.00173417	0.00300526	0.0156554	0.012476	0.011783	0.00116036	0.0401891	0.00750218	0.0268751	0.00227225
AO		25	#N/A	#N/A	25		21.62	0.1	381.7	137.2	245.9	1699.6	196.8	992.6	597.2	462.3	171.2	474.4	151.5	109.2	325.6	38.2	214.9	271.8	221.1	145.3	161.1	7333.3	395.4	473.6	993.1	252.1	247.7	0	0	0		#N/A	#N/A	#N/A	#N/A	#N/A	#N/A	#N/A	#N/A	#N/A	#N/A	#N/A	#N/A
AO	200	30	16	52	16.8667		21.62	0.1	381.7	137.2	245.9	1699.6	196.8	992.6	597.2	462.3	171.2	474.4	151.5	109.2	325.6	38.2	214.9	271.8	221.1	145.3	161.1	7333.3	395.4	473.6	993.1	252.1	247.7	0	0	0		0.0041556	0.0115065	0.00134741	0.00286361	0.0154435	0.0128534	0.0119204	0.00128888	0.041736	0.00663785	0.0223623	0.00222393
AO		40	#N/A	#N/A	40		21.62	0.1	381.7	137.2	245.9	1699.6	196.8	992.6	597.2	462.3	171.2	474.4	151.5	109.2	325.6	38.2	214.9	271.8	221.1	145.3	161.1	7333.3	395.4	473.6	993.1	252.1	247.7	0	0	0		#N/A	#N/A	#N/A	#N/A	#N/A	#N/A	#N/A	#N/A	#N/A	#N/A	#N/A	#N/A
AP		0	0	0	0		20.36	0.1	381.7	137.2	245.9	1699.6	196.8	992.6	597.2	462.3	171.2	474.4	151.5	109.2	325.6	38.2	214.9	271.8	221.1	145.3	161.1	7333.3	395.4	473.6	993.1	252.1	247.7	0	0	0		#N/A	#N/A	#N/A	#N/A	#N/A	#N/A	#N/A	#N/A	#N/A	#N/A	#N/A	#N/A
AP		1	#N/A	#N/A	1		20.36	0.1	381.7	137.2	245.9	1699.6	196.8	992.6	597.2	462.3	171.2	474.4	151.5	109.2	325.6	38.2	214.9	271.8	221.1	145.3	161.1	7333.3	395.4	473.6	993.1	252.1	247.7	0	0	0		#N/A	#N/A	#N/A	#N/A	#N/A	#N/A	#N/A	#N/A	#N/A	#N/A	#N/A	#N/A
AP	201	3	6	7	6.11667		20.36	0.1	381.7	137.2	245.9	1699.6	196.8	992.6	597.2	462.3	171.2	474.4	151.5	109.2	325.6	38.2	214.9	271.8	221.1	145.3	161.1	7333.3	395.4	473.6	993.1	252.1	247.7	0	0	0		0.0107231	0.0402346	0.00504326	0.00427531	0.023049	0.0140146	0.0289258	0.0028706	0.102153	0.0192575	0.049708	0.00324911
AP		5	#N/A	#N/A	5		20.36	0.1	381.7	137.2	245.9	1699.6	196.8	992.6	597.2	462.3	171.2	474.4	151.5	109.2	325.6	38.2	214.9	271.8	221.1	145.3	161.1	7333.3	395.4	473.6	993.1	252.1	247.7	0	0	0		#N/A	#N/A	#N/A	#N/A	#N/A	#N/A	#N/A	#N/A	#N/A	#N/A	#N/A	#N/A
AP	202	7	7	20	7.33333		20.36	0.1	381.7	137.2	245.9	1699.6	196.8	992.6	597.2	462.3	171.2	474.4	151.5	109.2	325.6	38.2	214.9	271.8	221.1	145.3	161.1	7333.3	395.4	473.6	993.1	252.1	247.7	0	0	0		0.00607264	0.031056	0.00384668	0.00361397	0.0180713	0.0135304	0.0222455	0.00302006	0.0947794	0.0131709	0.0408375	0.00276781
AP		10	#N/A	#N/A	10		20.36	0.1	381.7	137.2	245.9	1699.6	196.8	992.6	597.2	462.3	171.2	474.4	151.5	109.2	325.6	38.2	214.9	271.8	221.1	145.3	161.1	7333.3	395.4	473.6	993.1	252.1	247.7	0	0	0		#N/A	#N/A	#N/A	#N/A	#N/A	#N/A	#N/A	#N/A	#N/A	#N/A	#N/A	#N/A
AP	203	15	16	30	16.5		20.36	0.1	381.7	137.2	245.9	1699.6	196.8	992.6	597.2	462.3	171.2	474.4	151.5	109.2	325.6	38.2	214.9	271.8	221.1	145.3	161.1	7333.3	395.4	473.6	993.1	252.1	247.7	0	0	0		0.0054044	0.013153	0.00188242	0.00285134	0.0141935	0.0130391	0.0105842	0.00186434	0.0648143	0.00556564	0.0205227	0.00248898
AP		20	#N/A	#N/A	20		20.36	0.1	381.7	137.2	245.9	1699.6	196.8	992.6	597.2	462.3	171.2	474.4	151.5	109.2	325.6	38.2	214.9	271.8	221.1	145.3	161.1	7333.3	395.4	473.6	993.1	252.1	247.7	0	0	0		#N/A	#N/A	#N/A	#N/A	#N/A	#N/A	#N/A	#N/A	#N/A	#N/A	#N/A	#N/A
AP	204	25	27	16	27.2667		20.36	0.1	381.7	137.2	245.9	1699.6	196.8	992.6	597.2	462.3	171.2	474.4	151.5	109.2	325.6	38.2	214.9	271.8	221.1	145.3	161.1	7333.3	395.4	473.6	993.1	252.1	247.7	0	0	0		0.00464332	0.00896236	0.00158627	0.00262252	0.0129943	0.0123316	0.0084445	0.0017147	0.0603797	0.00426118	0.0153384	0.00191134
AP		30	#N/A	#N/A	30		20.36	0.1	381.7	137.2	245.9	1699.6	196.8	992.6	597.2	462.3	171.2	474.4	151.5	109.2	325.6	38.2	214.9	271.8	221.1	145.3	161.1	7333.3	395.4	473.6	993.1	252.1	247.7	0	0	0		#N/A	#N/A	#N/A	#N/A	#N/A	#N/A	#N/A	#N/A	#N/A	#N/A	#N/A	#N/A
AP	205	40	40	19	40.3167		20.36	0.1	381.7	137.2	245.9	1699.6	196.8	992.6	597.2	462.3	171.2	474.4	151.5	109.2	325.6	38.2	214.9	271.8	221.1	145.3	161.1	7333.3	395.4	473.6	993.1	252.1	247.7	0	0	0		0.00486692	0.00538701	0.00104121	0.00217856	0.0117522	0.0120927	0.00603983	0.00130849	0.0552503	0.00311685	0.0108172	0.00159002
AQ		0	0	0	0		20.8	0.1	381.7	137.2	245.9	1699.6	196.8	992.6	597.2	462.3	171.2	474.4	151.5	109.2	325.6	38.2	214.9	271.8	221.1	145.3	161.1	7333.3	395.4	473.6	993.1	252.1	247.7	0	0	0		#N/A	#N/A	#N/A	#N/A	#N/A	#N/A	#N/A	#N/A	#N/A	#N/A	#N/A	#N/A
AQ		1	#N/A	#N/A	1		20.8	0.1	381.7	137.2	245.9	1699.6	196.8	992.6	597.2	462.3	171.2	474.4	151.5	109.2	325.6	38.2	214.9	271.8	221.1	145.3	161.1	7333.3	395.4	473.6	993.1	252.1	247.7	0	0	0		#N/A	#N/A	#N/A	#N/A	#N/A	#N/A	#N/A	#N/A	#N/A	#N/A	#N/A	#N/A
AQ	206	3	3	5	3.08333		20.8	0.1	381.7	137.2	245.9	1699.6	196.8	992.6	597.2	462.3	171.2	474.4	151.5	109.2	325.6	38.2	214.9	271.8	221.1	145.3	161.1	7333.3	395.4	473.6	993.1	252.1	247.7	0	0	0		0.0143781	0.0337783	0.0034353	0.00443547	0.0276668	0.0151507	0.030663	0.00333729	0.0868826	0.0216318	0.0576851	0.00361815
AQ		5	#N/A	#N/A	5		20.8	0.1	381.7	137.2	245.9	1699.6	196.8	992.6	597.2	462.3	171.2	474.4	151.5	109.2	325.6	38.2	214.9	271.8	221.1	145.3	161.1	7333.3	395.4	473.6	993.1	252.1	247.7	0	0	0		#N/A	#N/A	#N/A	#N/A	#N/A	#N/A	#N/A	#N/A	#N/A	#N/A	#N/A	#N/A
AQ	207	7	7	4	7.06667		20.8	0.1	381.7	137.2	245.9	1699.6	196.8	992.6	597.2	462.3	171.2	474.4	151.5	109.2	325.6	38.2	214.9	271.8	221.1	145.3	161.1	7333.3	395.4	473.6	993.1	252.1	247.7	0	0	0		0.00527878	0.0172858	0.00212346	0.00319231	0.0196907	0.0125422	0.0199761	0.00286681	0.0651256	0.0108883	0.0359965	0.00395045
AQ		10	#N/A	#N/A	10		20.8	0.1	381.7	137.2	245.9	1699.6	196.8	992.6	597.2	462.3	171.2	474.4	151.5	109.2	325.6	38.2	214.9	271.8	221.1	145.3	161.1	7333.3	395.4	473.6	993.1	252.1	247.7	0	0	0		#N/A	#N/A	#N/A	#N/A	#N/A	#N/A	#N/A	#N/A	#N/A	#N/A	#N/A	#N/A
AQ	208	15	15	19	15.3167		20.8	0.1	381.7	137.2	245.9	1699.6	196.8	992.6	597.2	462.3	171.2	474.4	151.5	109.2	325.6	38.2	214.9	271.8	221.1	145.3	161.1	7333.3	395.4	473.6	993.1	252.1	247.7	0	0	0		0.00490806	0.00856433	0.00122707	0.00247706	0.0141984	0.0116513	0.0121282	0.00152431	0.0515623	0.00639747	0.0202182	0.00220797
AQ		20	#N/A	#N/A	20		20.8	0.1	381.7	137.2	245.9	1699.6	196.8	992.6	597.2	462.3	171.2	474.4	151.5	109.2	325.6	38.2	214.9	271.8	221.1	145.3	161.1	7333.3	395.4	473.6	993.1	252.1	247.7	0	0	0		#N/A	#N/A	#N/A	#N/A	#N/A	#N/A	#N/A	#N/A	#N/A	#N/A	#N/A	#N/A
AQ	209	25	25	6	25.1		20.8	0.1	381.7	137.2	245.9	1699.6	196.8	992.6	597.2	462.3	171.2	474.4	151.5	109.2	325.6	38.2	214.9	271.8	221.1	145.3	161.1	7333.3	395.4	473.6	993.1	252.1	247.7	0	0	0		0.00419066	0.00578532	0.000956142	0.00204616	0.0124102	0.0113679	0.00827332	0.0010808	0.0476849	0.0041011	0.0126	0.00203949
AQ		30	#N/A	#N/A	30		20.8	0.1	381.7	137.2	245.9	1699.6	196.8	992.6	597.2	462.3	171.2	474.4	151.5	109.2	325.6	38.2	214.9	271.8	221.1	145.3	161.1	7333.3	395.4	473.6	993.1	252.1	247.7	0	0	0		#N/A	#N/A	#N/A	#N/A	#N/A	#N/A	#N/A	#N/A	#N/A	#N/A	#N/A	#N/A
AQ	210	40	40	2	40.0333		20.8	0.1	381.7	137.2	245.9	1699.6	196.8	992.6	597.2	462.3	171.2	474.4	151.5	109.2	325.6	38.2	214.9	271.8	221.1	145.3	161.1	7333.3	395.4	473.6	993.1	252.1	247.7	0	0	0		0.0055278	0.00362251	0.000711307	0.00173044	0.0116734	0.012579	0.00600981	0.000524753	0.0418808	0.00260422	0.00824315	0.00167388
AR		0	0	0	0		21.88	0.1	381.7	137.2	245.9	1699.6	196.8	992.6	597.2	462.3	171.2	474.4	151.5	109.2	325.6	38.2	214.9	271.8	221.1	145.3	161.1	7333.3	395.4	473.6	993.1	252.1	247.7	0	0	0		#N/A	#N/A	#N/A	#N/A	#N/A	#N/A	#N/A	#N/A	#N/A	#N/A	#N/A	#N/A
AR	211	1	1	22	1.36667		21.88	0.1	381.7	137.2	245.9	1699.6	196.8	992.6	597.2	462.3	171.2	474.4	151.5	109.2	325.6	38.2	214.9	271.8	221.1	145.3	161.1	7333.3	395.4	473.6	993.1	252.1	247.7	0	0	0		0.0736622	0.076117	0.0109212	0.00761569	0.0482253	0.0166701	0.0721051	#VALUE!	0.17524	0.0640642	0.114269	#VALUE!
AR		3	#N/A	#N/A	3		21.88	0.1	381.7	137.2	245.9	1699.6	196.8	992.6	597.2	462.3	171.2	474.4	151.5	109.2	325.6	38.2	214.9	271.8	221.1	145.3	161.1	7333.3	395.4	473.6	993.1	252.1	247.7	0	0	0		#N/A	#N/A	#N/A	#N/A	#N/A	#N/A	#N/A	#N/A	#N/A	#N/A	#N/A	#N/A
AR	212	5	5	0	5		21.88	0.1	381.7	137.2	245.9	1699.6	196.8	992.6	597.2	462.3	171.2	474.4	151.5	109.2	325.6	38.2	214.9	271.8	221.1	145.3	161.1	7333.3	395.4	473.6	993.1	252.1	247.7	0	0	0		0.00822927	0.036945	0.00866181	0.00433435	0.0232958	0.0133634	0.0253341	#VALUE!	0.0945506	0.0181923	0.0463595	#VALUE!
AR		7	#N/A	#N/A	7		21.88	0.1	381.7	137.2	245.9	1699.6	196.8	992.6	597.2	462.3	171.2	474.4	151.5	109.2	325.6	38.2	214.9	271.8	221.1	145.3	161.1	7333.3	395.4	473.6	993.1	252.1	247.7	0	0	0		#N/A	#N/A	#N/A	#N/A	#N/A	#N/A	#N/A	#N/A	#N/A	#N/A	#N/A	#N/A
AR	213	10	10	0	10		21.88	0.1	381.7	137.2	245.9	1699.6	196.8	992.6	597.2	462.3	171.2	474.4	151.5	109.2	325.6	38.2	214.9	271.8	221.1	145.3	161.1	7333.3	395.4	473.6	993.1	252.1	247.7	0	0	0		0.00545697	0.023486	0.00471987	0.00323257	0.0167048	0.0127644	0.0169829	#VALUE!	0.0745424	0.00937446	0.0306977	#VALUE!
AR		15	#N/A	#N/A	15		21.88	0.1	381.7	137.2	245.9	1699.6	196.8	992.6	597.2	462.3	171.2	474.4	151.5	109.2	325.6	38.2	214.9	271.8	221.1	145.3	161.1	7333.3	395.4	473.6	993.1	252.1	247.7	0	0	0		#N/A	#N/A	#N/A	#N/A	#N/A	#N/A	#N/A	#N/A	#N/A	#N/A	#N/A	#N/A
AR	214	20	20	0	20		21.88	0.1	381.7	137.2	245.9	1699.6	196.8	992.6	597.2	462.3	171.2	474.4	151.5	109.2	325.6	38.2	214.9	271.8	221.1	145.3	161.1	7333.3	395.4	473.6	993.1	252.1	247.7	0	0	0		0.00459673	0.0129724	0.0029187	0.00272398	0.0148728	0.0122499	0.0108591	#VALUE!	0.0575466	0.00501923	0.0194424	#VALUE!
AR		25	#N/A	#N/A	25		21.88	0.1	381.7	137.2	245.9	1699.6	196.8	992.6	597.2	462.3	171.2	474.4	151.5	109.2	325.6	38.2	214.9	271.8	221.1	145.3	161.1	7333.3	395.4	473.6	993.1	252.1	247.7	0	0	0		#N/A	#N/A	#N/A	#N/A	#N/A	#N/A	#N/A	#N/A	#N/A	#N/A	#N/A	#N/A
AR	215	30	30	12	30.2		21.88	0.1	381.7	137.2	245.9	1699.6	196.8	992.6	597.2	462.3	171.2	474.4	151.5	109.2	325.6	38.2	214.9	271.8	221.1	145.3	161.1	7333.3	395.4	473.6	993.1	252.1	247.7	0	0	0		0.0072197	0.00829632	0.00227147	0.00255797	0.0150822	0.0111345	0.00721049	#VALUE!	0.0524363	0.00372042	0.0135277	#VALUE!
AR		40	#N/A	#N/A	40		21.88	0.1	381.7	137.2	245.9	1699.6	196.8	992.6	597.2	462.3	171.2	474.4	151.5	109.2	325.6	38.2	214.9	271.8	221.1	145.3	161.1	7333.3	395.4	473.6	993.1	252.1	247.7	0	0	0		#N/A	#N/A	#N/A	#N/A	#N/A	#N/A	#N/A	#N/A	#N/A	#N/A	#N/A	#N/A
AS		0	0	0	0		21.9	0.1	381.7	137.2	245.9	1699.6	196.8	992.6	597.2	462.3	171.2	474.4	151.5	109.2	325.6	38.2	214.9	271.8	221.1	145.3	161.1	7333.3	395.4	473.6	993.1	252.1	247.7	0	0	0		#N/A	#N/A	#N/A	#N/A	#N/A	#N/A	#N/A	#N/A	#N/A	#N/A	#N/A	#N/A
AS	216	1	1	38	1.63333		21.9	0.1	381.7	137.2	245.9	1699.6	196.8	992.6	597.2	462.3	171.2	474.4	151.5	109.2	325.6	38.2	214.9	271.8	221.1	145.3	161.1	7333.3	395.4	473.6	993.1	252.1	247.7	0	0	0		#N/A	#N/A	#N/A	#N/A	#N/A	#N/A	#N/A	#N/A	#N/A	#N/A	#N/A	#N/A
AS		3	#N/A	#N/A	3		21.9	0.1	381.7	137.2	245.9	1699.6	196.8	992.6	597.2	462.3	171.2	474.4	151.5	109.2	325.6	38.2	214.9	271.8	221.1	145.3	161.1	7333.3	395.4	473.6	993.1	252.1	247.7	0	0	0		#N/A	#N/A	#N/A	#N/A	#N/A	#N/A	#N/A	#N/A	#N/A	#N/A	#N/A	#N/A
AS	217	5	5	12	5.2		21.9	0.1	381.7	137.2	245.9	1699.6	196.8	992.6	597.2	462.3	171.2	474.4	151.5	109.2	325.6	38.2	214.9	271.8	221.1	145.3	161.1	7333.3	395.4	473.6	993.1	252.1	247.7	0	0	0		#N/A	#N/A	#N/A	#N/A	#N/A	#N/A	#N/A	#N/A	#N/A	#N/A	#N/A	#N/A
AS		7	#N/A	#N/A	7		21.9	0.1	381.7	137.2	245.9	1699.6	196.8	992.6	597.2	462.3	171.2	474.4	151.5	109.2	325.6	38.2	214.9	271.8	221.1	145.3	161.1	7333.3	395.4	473.6	993.1	252.1	247.7	0	0	0		#N/A	#N/A	#N/A	#N/A	#N/A	#N/A	#N/A	#N/A	#N/A	#N/A	#N/A	#N/A
AS	218	10	10	1	10.0167		21.9	0.1	381.7	137.2	245.9	1699.6	196.8	992.6	597.2	462.3	171.2	474.4	151.5	109.2	325.6	38.2	214.9	271.8	221.1	145.3	161.1	7333.3	395.4	473.6	993.1	252.1	247.7	0	0	0		#N/A	#N/A	#N/A	#N/A	#N/A	#N/A	#N/A	#N/A	#N/A	#N/A	#N/A	#N/A
AS		15	#N/A	#N/A	15		21.9	0.1	381.7	137.2	245.9	1699.6	196.8	992.6	597.2	462.3	171.2	474.4	151.5	109.2	325.6	38.2	214.9	271.8	221.1	145.3	161.1	7333.3	395.4	473.6	993.1	252.1	247.7	0	0	0		#N/A	#N/A	#N/A	#N/A	#N/A	#N/A	#N/A	#N/A	#N/A	#N/A	#N/A	#N/A
AS	219	20	20	1	20.0167		21.9	0.1	381.7	137.2	245.9	1699.6	196.8	992.6	597.2	462.3	171.2	474.4	151.5	109.2	325.6	38.2	214.9	271.8	221.1	145.3	161.1	7333.3	395.4	473.6	993.1	252.1	247.7	0	0	0		#N/A	#N/A	#N/A	#N/A	#N/A	#N/A	#N/A	#N/A	#N/A	#N/A	#N/A	#N/A
AS		25	#N/A	#N/A	25		21.9	0.1	381.7	137.2	245.9	1699.6	196.8	992.6	597.2	462.3	171.2	474.4	151.5	109.2	325.6	38.2	214.9	271.8	221.1	145.3	161.1	7333.3	395.4	473.6	993.1	252.1	247.7	0	0	0		#N/A	#N/A	#N/A	#N/A	#N/A	#N/A	#N/A	#N/A	#N/A	#N/A	#N/A	#N/A
AS		30	#N/A	#N/A	30		21.9	0.1	381.7	137.2	245.9	1699.6	196.8	992.6	597.2	462.3	171.2	474.4	151.5	109.2	325.6	38.2	214.9	271.8	221.1	145.3	161.1	7333.3	395.4	473.6	993.1	252.1	247.7	0	0	0		#N/A	#N/A	#N/A	#N/A	#N/A	#N/A	#N/A	#N/A	#N/A	#N/A	#N/A	#N/A
AS		40	#N/A	#N/A	40		21.9	0.1	381.7	137.2	245.9	1699.6	196.8	992.6	597.2	462.3	171.2	474.4	151.5	109.2	325.6	38.2	214.9	271.8	221.1	145.3	161.1	7333.3	395.4	473.6	993.1	252.1	247.7	0	0	0		#N/A	#N/A	#N/A	#N/A	#N/A	#N/A	#N/A	#N/A	#N/A	#N/A	#N/A	#N/A
AT		0	0	0	0		21.43	0.1	381.7	137.2	245.9	1699.6	196.8	992.6	597.2	462.3	171.2	474.4	151.5	109.2	325.6	38.2	214.9	271.8	221.1	145.3	161.1	7333.3	395.4	473.6	993.1	252.1	247.7	0	0	0		#N/A	#N/A	#N/A	#N/A	#N/A	#N/A	#N/A	#N/A	#N/A	#N/A	#N/A	#N/A
AT		1	#N/A	#N/A	1		21.43	0.1	381.7	137.2	245.9	1699.6	196.8	992.6	597.2	462.3	171.2	474.4	151.5	109.2	325.6	38.2	214.9	271.8	221.1	145.3	161.1	7333.3	395.4	473.6	993.1	252.1	247.7	0	0	0		#N/A	#N/A	#N/A	#N/A	#N/A	#N/A	#N/A	#N/A	#N/A	#N/A	#N/A	#N/A
AT	221	3	3	0	3		21.43	0.1	381.7	137.2	245.9	1699.6	196.8	992.6	597.2	462.3	171.2	474.4	151.5	109.2	325.6	38.2	214.9	271.8	221.1	145.3	161.1	7333.3	395.4	473.6	993.1	252.1	247.7	0	0	0		#N/A	#N/A	#N/A	#N/A	#N/A	#N/A	#N/A	#N/A	#N/A	#N/A	#N/A	#N/A
AT		5	#N/A	#N/A	5		21.43	0.1	381.7	137.2	245.9	1699.6	196.8	992.6	597.2	462.3	171.2	474.4	151.5	109.2	325.6	38.2	214.9	271.8	221.1	145.3	161.1	7333.3	395.4	473.6	993.1	252.1	247.7	0	0	0		#N/A	#N/A	#N/A	#N/A	#N/A	#N/A	#N/A	#N/A	#N/A	#N/A	#N/A	#N/A
AT	222	7	7	1	7.01667		21.43	0.1	381.7	137.2	245.9	1699.6	196.8	992.6	597.2	462.3	171.2	474.4	151.5	109.2	325.6	38.2	214.9	271.8	221.1	145.3	161.1	7333.3	395.4	473.6	993.1	252.1	247.7	0	0	0		#N/A	#N/A	#N/A	#N/A	#N/A	#N/A	#N/A	#N/A	#N/A	#N/A	#N/A	#N/A
AT		10	#N/A	#N/A	10		21.43	0.1	381.7	137.2	245.9	1699.6	196.8	992.6	597.2	462.3	171.2	474.4	151.5	109.2	325.6	38.2	214.9	271.8	221.1	145.3	161.1	7333.3	395.4	473.6	993.1	252.1	247.7	0	0	0		#N/A	#N/A	#N/A	#N/A	#N/A	#N/A	#N/A	#N/A	#N/A	#N/A	#N/A	#N/A
AT	223	15	14	51	14.85		21.43	0.1	381.7	137.2	245.9	1699.6	196.8	992.6	597.2	462.3	171.2	474.4	151.5	109.2	325.6	38.2	214.9	271.8	221.1	145.3	161.1	7333.3	395.4	473.6	993.1	252.1	247.7	0	0	0		#N/A	#N/A	#N/A	#N/A	#N/A	#N/A	#N/A	#N/A	#N/A	#N/A	#N/A	#N/A
AT		20	#N/A	#N/A	20		21.43	0.1	381.7	137.2	245.9	1699.6	196.8	992.6	597.2	462.3	171.2	474.4	151.5	109.2	325.6	38.2	214.9	271.8	221.1	145.3	161.1	7333.3	395.4	473.6	993.1	252.1	247.7	0	0	0		#N/A	#N/A	#N/A	#N/A	#N/A	#N/A	#N/A	#N/A	#N/A	#N/A	#N/A	#N/A
AT	224	25	24	59	24.9833		21.43	0.1	381.7	137.2	245.9	1699.6	196.8	992.6	597.2	462.3	171.2	474.4	151.5	109.2	325.6	38.2	214.9	271.8	221.1	145.3	161.1	7333.3	395.4	473.6	993.1	252.1	247.7	0	0	0		#N/A	#N/A	#N/A	#N/A	#N/A	#N/A	#N/A	#N/A	#N/A	#N/A	#N/A	#N/A
AT		30	#N/A	#N/A	30		21.43	0.1	381.7	137.2	245.9	1699.6	196.8	992.6	597.2	462.3	171.2	474.4	151.5	109.2	325.6	38.2	214.9	271.8	221.1	145.3	161.1	7333.3	395.4	473.6	993.1	252.1	247.7	0	0	0		#N/A	#N/A	#N/A	#N/A	#N/A	#N/A	#N/A	#N/A	#N/A	#N/A	#N/A	#N/A
AT	225	40	39	58	39.9667		21.43	0.1	381.7	137.2	245.9	1699.6	196.8	992.6	597.2	462.3	171.2	474.4	151.5	109.2	325.6	38.2	214.9	271.8	221.1	145.3	161.1	7333.3	395.4	473.6	993.1	252.1	247.7	0	0	0		#N/A	#N/A	#N/A	#N/A	#N/A	#N/A	#N/A	#N/A	#N/A	#N/A	#N/A	#N/A
AU		0	0	0	0		20.82	0.1	381.7	137.2	245.9	1699.6	196.8	992.6	597.2	462.3	171.2	474.4	151.5	109.2	325.6	38.2	214.9	271.8	221.1	145.3	161.1	7333.3	395.4	473.6	993.1	252.1	247.7	0	0	0		#N/A	#N/A	#N/A	#N/A	#N/A	#N/A	#N/A	#N/A	#N/A	#N/A	#N/A	#N/A
AU		1	#N/A	#N/A	1		20.82	0.1	381.7	137.2	245.9	1699.6	196.8	992.6	597.2	462.3	171.2	474.4	151.5	109.2	325.6	38.2	214.9	271.8	221.1	145.3	161.1	7333.3	395.4	473.6	993.1	252.1	247.7	0	0	0		#N/A	#N/A	#N/A	#N/A	#N/A	#N/A	#N/A	#N/A	#N/A	#N/A	#N/A	#N/A
AU	226	3	3	0	3		20.82	0.1	381.7	137.2	245.9	1699.6	196.8	992.6	597.2	462.3	171.2	474.4	151.5	109.2	325.6	38.2	214.9	271.8	221.1	145.3	161.1	7333.3	395.4	473.6	993.1	252.1	247.7	0	0	0		0.0328473	0.0592645	0.00407318	0.005448	0.0285204	0.0142174	0.0397172	#VALUE!	0.124075	0.0317023	0.0614959	0.00302111
AU		5	#N/A	#N/A	5		20.82	0.1	381.7	137.2	245.9	1699.6	196.8	992.6	597.2	462.3	171.2	474.4	151.5	109.2	325.6	38.2	214.9	271.8	221.1	145.3	161.1	7333.3	395.4	473.6	993.1	252.1	247.7	0	0	0		#N/A	#N/A	#N/A	#N/A	#N/A	#N/A	#N/A	#N/A	#N/A	#N/A	#N/A	#N/A
AU	227	7	7	0	7		20.82	0.1	381.7	137.2	245.9	1699.6	196.8	992.6	597.2	462.3	171.2	474.4	151.5	109.2	325.6	38.2	214.9	271.8	221.1	145.3	161.1	7333.3	395.4	473.6	993.1	252.1	247.7	0	0	0		0.00773468	0.0422081	0.0036663	0.00446446	0.020693	0.0137802	0.0232715	#VALUE!	0.0881407	0.0166866	0.0416998	0.00283441
AU		10	#N/A	#N/A	10		20.82	0.1	381.7	137.2	245.9	1699.6	196.8	992.6	597.2	462.3	171.2	474.4	151.5	109.2	325.6	38.2	214.9	271.8	221.1	145.3	161.1	7333.3	395.4	473.6	993.1	252.1	247.7	0	0	0		#N/A	#N/A	#N/A	#N/A	#N/A	#N/A	#N/A	#N/A	#N/A	#N/A	#N/A	#N/A
AU	228	15	15	0	15		20.82	0.1	381.7	137.2	245.9	1699.6	196.8	992.6	597.2	462.3	171.2	474.4	151.5	109.2	325.6	38.2	214.9	271.8	221.1	145.3	161.1	7333.3	395.4	473.6	993.1	252.1	247.7	0	0	0		0.0047625	0.0243432	0.00266388	0.00351648	0.0165043	0.0123338	0.0150674	#VALUE!	0.068318	0.00864334	0.0275522	0.00285412
AU		20	#N/A	#N/A	20		20.82	0.1	381.7	137.2	245.9	1699.6	196.8	992.6	597.2	462.3	171.2	474.4	151.5	109.2	325.6	38.2	214.9	271.8	221.1	145.3	161.1	7333.3	395.4	473.6	993.1	252.1	247.7	0	0	0		#N/A	#N/A	#N/A	#N/A	#N/A	#N/A	#N/A	#N/A	#N/A	#N/A	#N/A	#N/A
AU	229	25	25	0	25		20.82	0.1	381.7	137.2	245.9	1699.6	196.8	992.6	597.2	462.3	171.2	474.4	151.5	109.2	325.6	38.2	214.9	271.8	221.1	145.3	161.1	7333.3	395.4	473.6	993.1	252.1	247.7	0	0	0		0.00484349	0.015626	0.0019778	0.00309971	0.0147889	0.0126109	0.0103843	#VALUE!	0.059706	0.00568632	0.019543	0.00302154
AU		30	#N/A	#N/A	30		20.82	0.1	381.7	137.2	245.9	1699.6	196.8	992.6	597.2	462.3	171.2	474.4	151.5	109.2	325.6	38.2	214.9	271.8	221.1	145.3	161.1	7333.3	395.4	473.6	993.1	252.1	247.7	0	0	0		#N/A	#N/A	#N/A	#N/A	#N/A	#N/A	#N/A	#N/A	#N/A	#N/A	#N/A	#N/A
AU	230	40	35	59	35.9833		20.82	0.1	381.7	137.2	245.9	1699.6	196.8	992.6	597.2	462.3	171.2	474.4	151.5	109.2	325.6	38.2	214.9	271.8	221.1	145.3	161.1	7333.3	395.4	473.6	993.1	252.1	247.7	0	0	0		0.0052103	0.0097797	0.00137662	0.00261348	0.0133435	0.0125452	0.00784511	#VALUE!	0.056169	0.00404544	0.0134156	0.00269223
AV		0	0	0	0		19.55	0.1	381.7	137.2	245.9	1699.6	196.8	992.6	597.2	462.3	171.2	474.4	151.5	109.2	325.6	38.2	214.9	271.8	221.1	145.3	161.1	7333.3	395.4	473.6	993.1	252.1	247.7	0	0	0		#N/A	#N/A	#N/A	#N/A	#N/A	#N/A	#N/A	#N/A	#N/A	#N/A	#N/A	#N/A
AV		1	#N/A	#N/A	1		19.55	0.1	381.7	137.2	245.9	1699.6	196.8	992.6	597.2	462.3	171.2	474.4	151.5	109.2	325.6	38.2	214.9	271.8	221.1	145.3	161.1	7333.3	395.4	473.6	993.1	252.1	247.7	0	0	0		#N/A	#N/A	#N/A	#N/A	#N/A	#N/A	#N/A	#N/A	#N/A	#N/A	#N/A	#N/A
AV	231	3	3	5	3.08333		19.55	0.1	381.7	137.2	245.9	1699.6	196.8	992.6	597.2	462.3	171.2	474.4	151.5	109.2	325.6	38.2	214.9	271.8	221.1	145.3	161.1	7333.3	395.4	473.6	993.1	252.1	247.7	0	0	0		#N/A	#N/A	#N/A	#N/A	#N/A	#N/A	#N/A	#N/A	#N/A	#N/A	#N/A	#N/A
AV		5	#N/A	#N/A	5		19.55	0.1	381.7	137.2	245.9	1699.6	196.8	992.6	597.2	462.3	171.2	474.4	151.5	109.2	325.6	38.2	214.9	271.8	221.1	145.3	161.1	7333.3	395.4	473.6	993.1	252.1	247.7	0	0	0		#N/A	#N/A	#N/A	#N/A	#N/A	#N/A	#N/A	#N/A	#N/A	#N/A	#N/A	#N/A
AV	232	7	7	13	7.21667		19.55	0.1	381.7	137.2	245.9	1699.6	196.8	992.6	597.2	462.3	171.2	474.4	151.5	109.2	325.6	38.2	214.9	271.8	221.1	145.3	161.1	7333.3	395.4	473.6	993.1	252.1	247.7	0	0	0		#N/A	#N/A	#N/A	#N/A	#N/A	#N/A	#N/A	#N/A	#N/A	#N/A	#N/A	#N/A
AV		10	#N/A	#N/A	10		19.55	0.1	381.7	137.2	245.9	1699.6	196.8	992.6	597.2	462.3	171.2	474.4	151.5	109.2	325.6	38.2	214.9	271.8	221.1	145.3	161.1	7333.3	395.4	473.6	993.1	252.1	247.7	0	0	0		#N/A	#N/A	#N/A	#N/A	#N/A	#N/A	#N/A	#N/A	#N/A	#N/A	#N/A	#N/A
AV	233	15	15	1	15.0167		19.55	0.1	381.7	137.2	245.9	1699.6	196.8	992.6	597.2	462.3	171.2	474.4	151.5	109.2	325.6	38.2	214.9	271.8	221.1	145.3	161.1	7333.3	395.4	473.6	993.1	252.1	247.7	0	0	0		#N/A	#N/A	#N/A	#N/A	#N/A	#N/A	#N/A	#N/A	#N/A	#N/A	#N/A	#N/A
AV		20	#N/A	#N/A	20		19.55	0.1	381.7	137.2	245.9	1699.6	196.8	992.6	597.2	462.3	171.2	474.4	151.5	109.2	325.6	38.2	214.9	271.8	221.1	145.3	161.1	7333.3	395.4	473.6	993.1	252.1	247.7	0	0	0		#N/A	#N/A	#N/A	#N/A	#N/A	#N/A	#N/A	#N/A	#N/A	#N/A	#N/A	#N/A
AV	234	25	24	54	24.9		19.55	0.1	381.7	137.2	245.9	1699.6	196.8	992.6	597.2	462.3	171.2	474.4	151.5	109.2	325.6	38.2	214.9	271.8	221.1	145.3	161.1	7333.3	395.4	473.6	993.1	252.1	247.7	0	0	0		#N/A	#N/A	#N/A	#N/A	#N/A	#N/A	#N/A	#N/A	#N/A	#N/A	#N/A	#N/A
AV		30	#N/A	#N/A	30		19.55	0.1	381.7	137.2	245.9	1699.6	196.8	992.6	597.2	462.3	171.2	474.4	151.5	109.2	325.6	38.2	214.9	271.8	221.1	145.3	161.1	7333.3	395.4	473.6	993.1	252.1	247.7	0	0	0		#N/A	#N/A	#N/A	#N/A	#N/A	#N/A	#N/A	#N/A	#N/A	#N/A	#N/A	#N/A
AV	235	40	39	42	39.7		19.55	0.1	381.7	137.2	245.9	1699.6	196.8	992.6	597.2	462.3	171.2	474.4	151.5	109.2	325.6	38.2	214.9	271.8	221.1	145.3	161.1	7333.3	395.4	473.6	993.1	252.1	247.7	0	0	0		#N/A	#N/A	#N/A	#N/A	#N/A	#N/A	#N/A	#N/A	#N/A	#N/A	#N/A	#N/A
AW		0	0	0	0		23.02	0.1	381.7	137.2	245.9	1699.6	196.8	992.6	597.2	462.3	171.2	474.4	151.5	109.2	325.6	38.2	214.9	271.8	221.1	145.3	161.1	7333.3	395.4	473.6	993.1	252.1	247.7	0	0	0		#N/A	#N/A	#N/A	#N/A	#N/A	#N/A	#N/A	#N/A	#N/A	#N/A	#N/A	#N/A
AW		1	#N/A	#N/A	1		23.02	0.1	381.7	137.2	245.9	1699.6	196.8	992.6	597.2	462.3	171.2	474.4	151.5	109.2	325.6	38.2	214.9	271.8	221.1	145.3	161.1	7333.3	395.4	473.6	993.1	252.1	247.7	0	0	0		#N/A	#N/A	#N/A	#N/A	#N/A	#N/A	#N/A	#N/A	#N/A	#N/A	#N/A	#N/A
AW	236	3	3	0	3		23.02	0.1	381.7	137.2	245.9	1699.6	196.8	992.6	597.2	462.3	171.2	474.4	151.5	109.2	325.6	38.2	214.9	271.8	221.1	145.3	161.1	7333.3	395.4	473.6	993.1	252.1	247.7	0	0	0		#N/A	#N/A	#N/A	#N/A	#N/A	#N/A	#N/A	#N/A	#N/A	#N/A	#N/A	#N/A
AW		5	#N/A	#N/A	5		23.02	0.1	381.7	137.2	245.9	1699.6	196.8	992.6	597.2	462.3	171.2	474.4	151.5	109.2	325.6	38.2	214.9	271.8	221.1	145.3	161.1	7333.3	395.4	473.6	993.1	252.1	247.7	0	0	0		#N/A	#N/A	#N/A	#N/A	#N/A	#N/A	#N/A	#N/A	#N/A	#N/A	#N/A	#N/A
AW	237	7	11	47	11.7833		23.02	0.1	381.7	137.2	245.9	1699.6	196.8	992.6	597.2	462.3	171.2	474.4	151.5	109.2	325.6	38.2	214.9	271.8	221.1	145.3	161.1	7333.3	395.4	473.6	993.1	252.1	247.7	0	0	0		0.011607	0.0222011	0.00199917	0.00340418	0.0168665	0.0126521	0.0240915	#VALUE!	0.0494574	0.012605	0.0353845	0.00167245
AW		10	#N/A	#N/A	10		23.02	0.1	381.7	137.2	245.9	1699.6	196.8	992.6	597.2	462.3	171.2	474.4	151.5	109.2	325.6	38.2	214.9	271.8	221.1	145.3	161.1	7333.3	395.4	473.6	993.1	252.1	247.7	0	0	0		#N/A	#N/A	#N/A	#N/A	#N/A	#N/A	#N/A	#N/A	#N/A	#N/A	#N/A	#N/A
AW	238	15	15	15	15.25		23.02	0.1	381.7	137.2	245.9	1699.6	196.8	992.6	597.2	462.3	171.2	474.4	151.5	109.2	325.6	38.2	214.9	271.8	221.1	145.3	161.1	7333.3	395.4	473.6	993.1	252.1	247.7	0	0	0		0.00656767	0.0176878	0.00116869	0.00292142	0.0155111	0.0127312	0.0154936	#VALUE!	0.0473144	0.00957559	0.0328193	0.00136535
AW		20	#N/A	#N/A	20		23.02	0.1	381.7	137.2	245.9	1699.6	196.8	992.6	597.2	462.3	171.2	474.4	151.5	109.2	325.6	38.2	214.9	271.8	221.1	145.3	161.1	7333.3	395.4	473.6	993.1	252.1	247.7	0	0	0		#N/A	#N/A	#N/A	#N/A	#N/A	#N/A	#N/A	#N/A	#N/A	#N/A	#N/A	#N/A
AW	239	25	25	23	25.3833		23.02	0.1	381.7	137.2	245.9	1699.6	196.8	992.6	597.2	462.3	171.2	474.4	151.5	109.2	325.6	38.2	214.9	271.8	221.1	145.3	161.1	7333.3	395.4	473.6	993.1	252.1	247.7	0	0	0		0.00436924	0.0101853	0.000693181	0.00251072	0.013074	0.0118622	0.0101319	#VALUE!	0.0416289	0.00563785	0.0218157	0.00107913
AW		30	#N/A	#N/A	30		23.02	0.1	381.7	137.2	245.9	1699.6	196.8	992.6	597.2	462.3	171.2	474.4	151.5	109.2	325.6	38.2	214.9	271.8	221.1	145.3	161.1	7333.3	395.4	473.6	993.1	252.1	247.7	0	0	0		#N/A	#N/A	#N/A	#N/A	#N/A	#N/A	#N/A	#N/A	#N/A	#N/A	#N/A	#N/A
AW	240	40	40	8	40.1333		23.02	0.1	381.7	137.2	245.9	1699.6	196.8	992.6	597.2	462.3	171.2	474.4	151.5	109.2	325.6	38.2	214.9	271.8	221.1	145.3	161.1	7333.3	395.4	473.6	993.1	252.1	247.7	0	0	0		0.00456502	0.00632424	0.000461859	0.00230557	0.0120298	0.0118188	0.00702381	#VALUE!	0.036568	0.0039185	#N/A	0.000630915
[truncated: 62 more columns]

## Sheet: Batches
COMPOSITION (use exact name as on CIL bottle)	Originally made for	Used in	Description (cont-inf (day#), pulse (#), oral prime (day#), IV prime (day#))	Notes	Volume per infusate vial (ml)	CONC (µM) based on inweigh	Date+ LS measured	CONC (uM) (used for calculations)
L-Arginine:HCl (Guanido-15N2)	General		PULSE		8.5	3817		3817	3817
L-Citrulline (5-13C; 4,4,5,5-D4)						1372		1372	1372
L-Ornithine:HCL (13C5)						2459		2459	2459
L-Glutamine (15N2)						16996		16996	16996
L-Glutamic acid (1,2-13C2)						1968		1968	1968
Glycine (1-13C)						9926		9926	9926
Glycerol (13C3)						5972		5972	5972
L-Histidine:HCL:H2O (<5% D) (15N3)						4623		4623	4623
Alpha-ketoisocaproic acid, sodium salt (1-13C)						1712		1712	1712
L-Leucine (13C6)						4744		4744	4744
L-Methionine (methyl-D3)						1515		1515	1515
L-Methionine (1-13C)						1092		1092	1092
DL-Homocysteine ((3,3,4,4-D4)						3256		3256	3256
Tau-Methyl-L-histidine (Methyl-D3)						382		382	382
trans-4-Hydroxy-L-proline (2,5,5-D3)						2149		2149	2149
L-Phenylalanine (Ring-13C6)						2718		2718	2718
L-Taurine (1,2-13C2)						2211		2211	2211
L-Tryptophan (Indole-D5)						1453		1453	1453
L-Tyrosine (Ring-D4)						1611		1611	1611
Urea (13C)						73333		73333	73333
L-Isoleucine (1-13C)						3954		3954	3954
2-keto-3-methyl-pentanoate (13C6)						4736		4736	4736
L-Valine (13C5)						9931		9931	9931
Alpha-ketoisovaleric acid, sodium salt (Dimethyl-13C2)						2521		2521	2521
3-Hydroxy-isovaleric Acid (3,4,methyl-13C3, 99%)						2477		2477	2477
L-Arginine:HCl (Guanido-15N2)	L-Citrulline (5-13C; 4,4,5,5-D4)	L-Ornithine:HCL (13C5)	L-Glutamine (15N2)	L-Glutamic acid (1,2-13C2)	Glycine (1-13C)	Glycerol (13C3)	L-Histidine:HCL:H2O (<5% D) (15N3)	Alpha-ketoisocaproic acid, sodium salt (1-13C)	L-Leucine (13C6)	L-Methionine (methyl-D3)	L-Methionine (1-13C)	DL-Homocysteine ((3,3,4,4-D4)	Tau-Methyl-L-histidine (Methyl-D3)	trans-4-Hydroxy-L-proline (2,5,5-D3)	L-Phenylalanine (Ring-13C6)	L-Taurine (1,2-13C2)	L-Tryptophan (Indole-D5)	L-Tyrosine (Ring-D4)	Urea (13C)	L-Isoleucine (1-13C)	2-keto-3-methyl-pentanoate (13C6)	L-Valine (13C5)	Alpha-ketoisovaleric acid, sodium salt (Dimethyl-13C2)	3-Hydroxy-isovaleric Acid (3,4,methyl-13C3)
3817	1372	2459	16996	1968	9926	5972	4623	1712	4744	1515	1092	3256	382	2149	2718	2211	1453	1611	73333	3954	4736	9931	2521	2477

## Sheet: 06CIT1
Time	A	B	C	D	E	F	G	H	I	J	K	L	M	N	O	P	Q	R	S	T	U	V	W	X	Y	Z	AA	AB	AC	AD	AE	AF	AG	AH	AI	AJ	AK	AL	AM	AN	AO	AP	AQ	AR	AS	AT	AU	AV	AW
06 CIT1 (ureido-M1) incl. ur-15N m(arg-> ) bkg(0.014965)	0	0	0	0	0	0	0	0	0	0	0	0	0	0	0	0	0	0	0	0	0	0	0	0	0	0	0	0	0	0	0	0	0	0	0	0	0	0	0	0	0	0	0	0	0	0	0	0	0
1	#N/A	#N/A	#N/A	0.183046	0.188959	#N/A	#N/A	#N/A	#N/A	0.199786	0.205785	0.18851	0.180075	#N/A	#N/A	0.206182	0.192774	0.216285	#N/A	0.197861	0.173603	#N/A	#N/A	#N/A	#N/A	#N/A	#N/A	0.168883	0.191872	#N/A	#N/A	0.176529	0.183622	0.193281	0.178806	0.172257	0.167082	#N/A	#N/A	0.179397	0.186765	#N/A	#N/A	0.194797	#N/A	#N/A	#N/A	#N/A	#N/A
3	0.140453	#N/A	0.133007	#N/A	#N/A	#N/A	0.173666	0.197886	0.178947	#N/A	#N/A	#N/A	#N/A	0.233342	0.222023	#N/A	#N/A	#N/A	0.229605	#N/A	#N/A	0.179027	0.173799	0.180553	0.196711	0.219911	0.180176	#N/A	#N/A	0.200788	0.186647	#N/A	#N/A	#N/A	#N/A	#N/A	#N/A	0.1834	#N/A	#N/A	#N/A	0.19762	0.19416	#N/A	#N/A	#N/A	0.211428	#N/A	#N/A
5	#N/A	#N/A	#N/A	0.210815	0.200397	#N/A	#N/A	#N/A	#N/A	0.221276	0.229882	0.207589	0.223591	#N/A	#N/A	0.217548	0.205623	0.224475	#N/A	0.214775	0.214462	#N/A	#N/A	#N/A	#N/A	#N/A	#N/A	0.198648	0.21928	#N/A	#N/A	0.194276	0.186458	0.22126	0.231538	0.193804	0.202228	#N/A	#N/A	0.192127	0.204443	#N/A	#N/A	0.226714	#N/A	#N/A	#N/A	#N/A	#N/A
7	0.134644	#N/A	0.130304	#N/A	#N/A	#N/A	0.196231	0.227199	0.192342	#N/A	#N/A	#N/A	#N/A	0.237555	0.23912	#N/A	#N/A	#N/A	#N/A	#N/A	#N/A	0.184894	0.170876	0.198984	0.208285	0.20984	0.201216	#N/A	#N/A	0.21172	0.194422	#N/A	#N/A	#N/A	#N/A	#N/A	#N/A	0.190157	0.224381	#N/A	#N/A	0.207206	0.193019	#N/A	#N/A	#N/A	0.2267	#N/A	0.202386
10	#N/A	#N/A	#N/A	0.213324	0.200165	#N/A	#N/A	#N/A	#N/A	0.223732	#N/A	0.194974	#N/A	#N/A	#N/A	0.204777	0.202149	0.21952	#N/A	0.201521	0.228107	#N/A	#N/A	#N/A	#N/A	#N/A	#N/A	0.199126	0.211063	#N/A	#N/A	0.194144	0.192029	0.208218	0.213452	0.178189	0.20384	#N/A	#N/A	0.192253	0.193561	#N/A	#N/A	0.224373	#N/A	#N/A	#N/A	#N/A	#N/A
15	0.138305	#N/A	0.130554	#N/A	#N/A	#N/A	0.182903	0.220628	0.185059	#N/A	#N/A	#N/A	#N/A	0.215292	0.203944	#N/A	#N/A	#N/A	0.202627	#N/A	#N/A	0.17985	0.167939	0.20111	0.200731	0.206358	0.19203	#N/A	#N/A	0.20463	0.193762	#N/A	#N/A	#N/A	#N/A	#N/A	#N/A	0.182578	0.205269	#N/A	#N/A	0.19348	0.186262	#N/A	#N/A	#N/A	0.226499	#N/A	0.200837
20	#N/A	#N/A	#N/A	0.20043	0.177691	#N/A	#N/A	#N/A	#N/A	0.202704	0.202416	#N/A	0.185653	#N/A	#N/A	0.20106	0.189192	0.19728	#N/A	0.185816	0.210265	#N/A	#N/A	#N/A	#N/A	#N/A	#N/A	0.198314	0.184795	#N/A	#N/A	0.183406	0.178225	0.196237	0.198071	0.168385	0.190319	#N/A	#N/A	0.18667	0.182871	#N/A	#N/A	0.204165	#N/A	#N/A	#N/A	#N/A	#N/A
25	0.13421	#N/A	0.132128	#N/A	#N/A	#N/A	0.17581	0.191646	0.195593	#N/A	#N/A	#N/A	#N/A	0.195889	0.196926	#N/A	#N/A	#N/A	0.184688	#N/A	#N/A	0.171567	0.163886	0.181855	0.188405	0.194634	0.179646	#N/A	#N/A	0.1829	0.179023	#N/A	#N/A	#N/A	#N/A	#N/A	#N/A	0.181937	0.187822	#N/A	#N/A	0.186395	0.177379	#N/A	#N/A	#N/A	0.223473	#N/A	0.196047
30	#N/A	#N/A	#N/A	0.18421	0.177352	#N/A	#N/A	#N/A	#N/A	0.206976	0.19239	#N/A	0.173929	#N/A	#N/A	0.191179	0.171114	0.184016	#N/A	0.166975	0.200613	#N/A	#N/A	#N/A	#N/A	#N/A	#N/A	0.182419	0.178842	#N/A	#N/A	0.172227	0.168289	0.187975	0.183114	0.167565	0.180993	#N/A	#N/A	0.178225	0.181426	#N/A	#N/A	0.191542	#N/A	#N/A	#N/A	#N/A	#N/A
40	0.141085	#N/A	0.130338	#N/A	#N/A	#N/A	0.16436	0.174312	0.193579	#N/A	#N/A	#N/A	#N/A	0.197567	0.181744	#N/A	#N/A	#N/A	#N/A	#N/A	#N/A	0.157544	0.156766	0.168982	0.182125	0.187446	0.175121	#N/A	#N/A	0.170102	0.170722	#N/A	#N/A	#N/A	#N/A	#N/A	#N/A	0.169788	0.173475	#N/A	#N/A	0.180028	0.168295	#N/A	#N/A	#N/A	0.211675	#N/A	0.184235
RealTime	A	B	C	D	E	F	G	H	I	J	K	L	M	N	O	P	Q	R	S	T	U	V	W	X	Y	Z	AA	AB	AC	AD	AE	AF	AG	AH	AI	AJ	AK	AL	AM	AN	AO	AP	AQ	AR	AS	AT	AU	AV	AW
0	0
1	#N/A
3	0.140453
5	#N/A
7	0.134644
10	#N/A
15.0833	0.138305
20	#N/A
25.1333	0.13421
30	#N/A
41.3	0.141085
0		0
1		#N/A
3		#N/A
5		#N/A
7		#N/A
10		#N/A
15		#N/A
20		#N/A
25		#N/A
30		#N/A
40		#N/A
0			0
1			#N/A
3.63333			0.133007
5			#N/A
8.16667			0.130304
10			#N/A
15.75			0.130554
20			#N/A
25.05			0.132128
30			#N/A
39.7667			0.130338
0				0
1.15				0.183046
3				#N/A
4.83333				0.210815
7				#N/A
10.2				0.213324
15				#N/A
19.8333				0.20043
25				#N/A
30.0667				0.18421
40				#N/A
0					0
1.25					0.188959
3					#N/A
5.05					0.200397
7					#N/A
10.1667					0.200165
15					#N/A
19.9833					0.177691
25					#N/A
29.9833					0.177352
40					#N/A
0						0
1						#N/A
5.71667						#N/A
5						#N/A
7.66667						#N/A
10						#N/A
15						#N/A
20						#N/A
25						#N/A
30						#N/A
40						#N/A
0							0
1							#N/A
3.5							0.173666
5							#N/A
7.11667							0.196231
10							#N/A
14.95							0.182903
20							#N/A
25.3							0.17581
30							#N/A
40.1167							0.16436
0								0
1								#N/A
2.91667								0.197886
5								#N/A
7.26667								0.227199
10								#N/A
15.0667								0.220628
20								#N/A
24.6833								0.191646
30								#N/A
37.2333								0.174312
0									0
1									#N/A
3									0.178947
5									#N/A
6.78333									0.192342
10									#N/A
14.8667									0.185059
20									#N/A
25									0.195593
30									#N/A
40.1167									0.193579
0										0
1.73333										0.199786
3										#N/A
5.01667										0.221276
7										#N/A
10.4667										0.223732
15										#N/A
20.4667										0.202704
25										#N/A
30.5167										0.206976
40										#N/A
0											0
1.05											0.205785
3											#N/A
6.53333											0.229882
7											#N/A
10											#N/A
15											#N/A
17.9833											0.202416
25											#N/A
32.8											0.19239
40											#N/A
0												0
1.61667												0.18851
3												#N/A
5.91667												0.207589
7												#N/A
10.65												0.194974
15												#N/A
13												#N/A
25												#N/A
30												#N/A
40												#N/A
0													0
1													0.180075
3													#N/A
5.33333													0.223591
7													#N/A
10													#N/A
15													#N/A
21.8833													0.185653
25													#N/A
30.1667													0.173929
40													#N/A
0														0
1														#N/A
2.83333														0.233342
5														#N/A
7.53333														0.237555
10														#N/A
15.5167														0.215292
20														#N/A
25.25														0.195889
30														#N/A
39.95														0.197567
0															0
1															#N/A
3.16667															0.222023
5															#N/A
7.31667															0.23912
10															#N/A
14.6167															0.203944
20															#N/A
25.0333															0.196926
30															#N/A
37.5833															0.181744
0																0
1.01667																0.206182
3																#N/A
7.95																0.217548
7																#N/A
16.85																0.204777
15																#N/A
20.15																0.20106
25																#N/A
29.1833																0.191179
40																#N/A
0																	0
1.8																	0.192774
3																	#N/A
6.2																	0.205623
7																	#N/A
13.4																	0.202149
15																	#N/A
20.2																	0.189192
25																	#N/A
30.4333																	0.171114
40																	#N/A
0																		0
3.63333																		0.216285
3																		#N/A
6.93333																		0.224475
7																		#N/A
14.6167																		0.21952
15																		#N/A
25																		0.19728
25																		#N/A
40.05																		0.184016
40																		#N/A
0																			0
1																			#N/A
3.33333																			0.229605
5																			#N/A
7																			#N/A
10																			#N/A
14.7																			0.202627
20																			#N/A
21.9667																			0.184688
30																			#N/A
40																			#N/A
0																				0
1.1																				0.197861
3																				#N/A
5																				0.214775
7																				#N/A
9.96667																				0.201521
15																				#N/A
19.9833																				0.185816
25																				#N/A
29.9167																				0.166975
40																				#N/A
0																					0
1.4																					0.173603
3																					#N/A
5.51667																					0.214462
7																					#N/A
10.5833																					0.228107
15																					#N/A
20.6833																					0.210265
25																					#N/A
30																					0.200613
40																					#N/A
0																						0
1																						#N/A
3																						0.179027
5																						#N/A
7.01667																						0.184894
10																						#N/A
15.0333																						0.17985
20																						#N/A
25.9167																						0.171567
30																						#N/A
39.95																						0.157544
0																							0
1																							#N/A
3.05																							0.173799
5																							#N/A
7.05																							0.170876
10																							#N/A
14.7333																							0.167939
20																							#N/A
24.7333																							0.163886
30																							#N/A
40.75																							0.156766
0																								0
1																								#N/A
2.85																								0.180553
5																								#N/A
7.1																								0.198984
10																								#N/A
15.6333																								0.20111
20																								#N/A
25.3																								0.181855
30																								#N/A
40.1																								0.168982
0																									0
1																									#N/A
3.08333																									0.196711
5																									#N/A
8.31667																									0.208285
10																									#N/A
15.2167																									0.200731
20																									#N/A
27.8333																									0.188405
30																									#N/A
40.1833																									0.182125
0																										0
1																										#N/A
2.86667																										0.219911
5																										#N/A
6.95																										0.20984
10																										#N/A
14.9333																										0.206358
20																										#N/A
24.85																										0.194634
30																										#N/A
39.7667																										0.187446
0																											0
1																											#N/A
2.9																											0.180176
5																											#N/A
6.7																											0.201216
10																											#N/A
14.9333																											0.19203
20																											#N/A
24.8333																											0.179646
30																											#N/A
29.15																											0.175121
0																												0
1																												0.168883
3																												#N/A
5.33333																												0.198648
7																												#N/A
9.95																												0.199126
15																												#N/A
20.0667																												0.198314
25																												#N/A
30.2333																												0.182419
40																												#N/A
0																													0
0.966667																													0.191872
3																													#N/A
5																													0.21928
7																													#N/A
10.0667																													0.211063
15																													#N/A
19.8333																													0.184795
25																													#N/A
30.2333																													0.178842
40																													#N/A
0																														0
1																														#N/A
3.08333																														0.200788
5																														#N/A
7.16667																														0.21172
10																														#N/A
14.9167																														0.20463
20																														#N/A
25.0833																														0.1829
30																														#N/A
39.9667																														0.170102
0																															0
1																															#N/A
3																															0.186647
5																															#N/A
7.28333																															0.194422
10																															#N/A
14.9167																															0.193762
20																															#N/A
16.1333																															0.179023
30																															#N/A
31.1833																															0.170722
0																																0
0.916667																																0.176529
3																																#N/A
4.98333																																0.194276
7																																#N/A
10.05																																0.194144
15																																#N/A
20.0333																																0.183406
25																																#N/A
29.35																																0.172227
40																																#N/A
0																																	0
0.816667																																	0.183622
3																																	#N/A
5.16667																																	0.186458
7																																	#N/A
9.7																																	0.192029
15																																	#N/A
20.3333																																	0.178225
25																																	#N/A
30.15																																	0.168289
40																																	#N/A
0																																		0
1.7																																		0.193281
3																																		#N/A
5.15																																		0.22126
7																																		#N/A
10.0333																																		0.208218
15																																		#N/A
20.1333																																		0.196237
25																																		#N/A
29.9667																																		0.187975
40																																		#N/A
0																																			0
1.01667																																			0.178806
3																																			#N/A
5.05																																			0.231538
7																																			#N/A
9.95																																			0.213452
15																																			#N/A
19.9333																																			0.198071
25																																			#N/A
30.05																																			0.183114
40																																			#N/A
0																																				0
1.4																																				0.172257
3																																				#N/A
5.05																																				0.193804
7																																				#N/A
9.98333																																				0.178189
15																																				#N/A
20.0667																																				0.168385
25																																				#N/A
30.4																																				0.167565
40																																				#N/A
0																																					0
1.2																																					0.167082
3																																					#N/A
5.03333																																					0.202228
7																																					#N/A
10.55																																					0.20384
15																																					#N/A
20.05																																					0.190319
25																																					#N/A
30.0167																																					0.180993
40																																					#N/A
0																																						0
1																																						#N/A
3.2																																						0.1834
5																																						#N/A
6.76667																																						0.190157
10																																						#N/A
14.8333																																						0.182578
20																																						#N/A
24.8167																																						0.181937
30																																						#N/A
39.8333																																						0.169788
0																																							0
1																																							#N/A
3.05																																							#N/A
5																																							#N/A
7																																							0.224381
10																																							#N/A
15.75																																							0.205269
20																																							#N/A
25.1																																							0.187822
30																																							#N/A
39.8333																																							0.173475
0																																								0
1.5																																								0.179397
3																																								#N/A
5																																								0.192127
7																																								#N/A
9.83333																																								0.192253
15																																								#N/A
20																																								0.18667
25																																								#N/A
30																																								0.178225
40																																								#N/A
0																																									0
1.1																																									0.186765
3																																									#N/A
4.93333																																									0.204443
7																																									#N/A
10.2333																																									0.193561
15																																									#N/A
14.8833																																									0.182871
25																																									#N/A
16.8667																																									0.181426
40																																									#N/A
0																																										0
1																																										#N/A
6.11667																																										0.19762
5																																										#N/A
7.33333																																										0.207206
10																																										#N/A
16.5																																										0.19348
20																																										#N/A
27.2667																																										0.186395
30																																										#N/A
40.3167																																										0.180028
0																																											0
1																																											#N/A
3.08333																																											0.19416
5																																											#N/A
7.06667																																											0.193019
10																																											#N/A
15.3167																																											0.186262
20																																											#N/A
25.1																																											0.177379
30																																											#N/A
40.0333																																											0.168295
0																																												0
1.36667																																												0.194797
3																																												#N/A
5																																												0.226714
7																																												#N/A
10																																												0.224373
15																																												#N/A
20																																												0.204165
25																																												#N/A
30.2																																												0.191542
40																																												#N/A
0																																													0
1.63333																																													#N/A
3																																													#N/A
5.2																																													#N/A
7																																													#N/A
10.0167																																													#N/A
15																																													#N/A
20.0167																																													#N/A
25																																													#N/A
30																																													#N/A
40																																													#N/A
0																																														0
1																																														#N/A
3																																														#N/A
5																																														#N/A
7.01667																																														#N/A
10																																														#N/A
14.85																																														#N/A
20																																														#N/A
24.9833																																														#N/A
30																																														#N/A
39.9667																																														#N/A
0																																															0
1																																															#N/A
3																																															0.211428
5																																															#N/A
7																																															0.2267
10																																															#N/A
15																																															0.226499
20																																															#N/A
25																																															0.223473
30																																															#N/A
35.9833																																															0.211675
0																																																0
1																																																#N/A
3.08333																																																#N/A
5																																																#N/A
7.21667																																																#N/A
10																																																#N/A
15.0167																																																#N/A
20																																																#N/A
24.9																																																#N/A
30																																																#N/A
39.7																																																#N/A
0																																																	0
1																																																	#N/A
3																																																	#N/A
5																																																	#N/A
11.7833																																																	0.202386
10																																																	#N/A
15.25																																																	0.200837
20																																																	#N/A
25.3833																																																	0.196047
30																																																	#N/A
40.1333																																																	0.184235

## Sheet: 06CIT5(5-13C5)
Time	A	B	C	D	E	F	G	H	I	J	K	L	M	N	O	P	Q	R	S	T	U	V	W	X	Y	Z	AA	AB	AC	AD	AE	AF	AG	AH	AI	AJ	AK	AL	AM	AN	AO	AP	AQ	AR	AS	AT	AU	AV	AW
06 CIT5 (1,2,3,4,5-13C5) m(orn-> ) mz 164>117 bkg(0)	#N/A	#N/A	#N/A	#N/A	#N/A	#N/A	#N/A	#N/A	#N/A	#N/A	#N/A	#N/A	#N/A	#N/A	#N/A	#N/A	#N/A	#N/A	#N/A	#N/A	#N/A	#N/A	#N/A	#N/A	#N/A	#N/A	#N/A	#N/A	#N/A	#N/A	#N/A	#N/A	#N/A	#N/A	#N/A	#N/A	#N/A	#N/A	#N/A	#N/A	#N/A	#N/A	#N/A	#N/A	#N/A	#N/A	#N/A	#N/A	#N/A
1	#N/A	#N/A	#N/A	0.0607424	#VALUE!	#N/A	#N/A	#N/A	#N/A	#VALUE!	#VALUE!	#VALUE!	#VALUE!	#N/A	#N/A	0.0954407	0.140129	#VALUE!	#N/A	#VALUE!	#VALUE!	#N/A	#N/A	#N/A	#N/A	#N/A	#N/A	0.0481342	#VALUE!	#N/A	#N/A	#VALUE!	#VALUE!	#VALUE!	#VALUE!	#VALUE!	#VALUE!	#N/A	#N/A	0.0308249	0.0242513	#N/A	#N/A	#VALUE!	#N/A	#N/A	#N/A	#N/A	#N/A
3	#VALUE!	#N/A	#VALUE!	#N/A	#N/A	#N/A	#VALUE!	#VALUE!	#N/A	#N/A	#N/A	#N/A	#N/A	#N/A	#VALUE!	#N/A	#N/A	#N/A	#VALUE!	#N/A	#N/A	#VALUE!	#VALUE!	#VALUE!	#VALUE!	#VALUE!	#VALUE!	#N/A	#N/A	#VALUE!	#VALUE!	#N/A	#N/A	#N/A	#N/A	#N/A	#N/A	#VALUE!	#VALUE!	#N/A	#N/A	0.0584455	0.0694156	#N/A	#N/A	#N/A	#VALUE!	#N/A	#N/A
5	#N/A	#N/A	#N/A	0.130784	#VALUE!	#N/A	#N/A	#N/A	#N/A	#VALUE!	#VALUE!	#VALUE!	#VALUE!	#N/A	#N/A	0.144262	0.170874	#VALUE!	#N/A	#VALUE!	#VALUE!	#N/A	#N/A	#N/A	#N/A	#N/A	#N/A	0.218654	#VALUE!	#N/A	#N/A	#VALUE!	#VALUE!	#VALUE!	#VALUE!	#VALUE!	#VALUE!	#N/A	#N/A	0.0540357	0.0467244	#N/A	#N/A	#VALUE!	#N/A	#N/A	#N/A	#N/A	#N/A
7	#VALUE!	#N/A	#VALUE!	#N/A	#N/A	#N/A	#VALUE!	#VALUE!	#VALUE!	#N/A	#N/A	#N/A	#N/A	#VALUE!	#VALUE!	#N/A	#N/A	#N/A	#N/A	#N/A	#N/A	#VALUE!	#VALUE!	#VALUE!	#VALUE!	#VALUE!	#VALUE!	#N/A	#N/A	#VALUE!	#VALUE!	#N/A	#N/A	#N/A	#N/A	#N/A	#N/A	#VALUE!	#VALUE!	#N/A	#N/A	0.0614885	0.0596297	#N/A	#N/A	#N/A	#VALUE!	#N/A	#VALUE!
10	#N/A	#N/A	#N/A	0.0959925	#VALUE!	#N/A	#N/A	#N/A	#N/A	#VALUE!	#N/A	#VALUE!	#N/A	#N/A	#N/A	0.108124	0.120892	#VALUE!	#N/A	#VALUE!	#VALUE!	#N/A	#N/A	#N/A	#N/A	#N/A	#N/A	0.185985	#VALUE!	#N/A	#N/A	#VALUE!	#VALUE!	#VALUE!	#VALUE!	#VALUE!	#VALUE!	#N/A	#N/A	0.0478642	0.0371298	#N/A	#N/A	#VALUE!	#N/A	#N/A	#N/A	#N/A	#N/A
15	#VALUE!	#N/A	#VALUE!	#N/A	#N/A	#N/A	#VALUE!	#VALUE!	#VALUE!	#N/A	#N/A	#N/A	#N/A	#VALUE!	#VALUE!	#N/A	#N/A	#N/A	#VALUE!	#N/A	#N/A	#VALUE!	#VALUE!	#VALUE!	#VALUE!	#VALUE!	#VALUE!	#N/A	#N/A	#VALUE!	#VALUE!	#N/A	#N/A	#N/A	#N/A	#N/A	#N/A	#VALUE!	#VALUE!	#N/A	#N/A	0.0379579	0.0317056	#N/A	#N/A	#N/A	#VALUE!	#N/A	#VALUE!
20	#N/A	#N/A	#N/A	0.0487636	#VALUE!	#N/A	#N/A	#N/A	#N/A	#VALUE!	#VALUE!	#N/A	#VALUE!	#N/A	#N/A	0.0616962	0.0838587	#VALUE!	#N/A	#VALUE!	#VALUE!	#N/A	#N/A	#N/A	#N/A	#N/A	#N/A	0.127356	#VALUE!	#N/A	#N/A	#VALUE!	#VALUE!	#VALUE!	#VALUE!	#VALUE!	#VALUE!	#N/A	#N/A	0.0347199	0.0250871	#N/A	#N/A	#VALUE!	#N/A	#N/A	#N/A	#N/A	#N/A
25	#VALUE!	#N/A	#VALUE!	#N/A	#N/A	#N/A	#VALUE!	#VALUE!	#VALUE!	#N/A	#N/A	#N/A	#N/A	#VALUE!	#VALUE!	#N/A	#N/A	#N/A	#VALUE!	#N/A	#N/A	#VALUE!	#VALUE!	#VALUE!	#VALUE!	#VALUE!	#VALUE!	#N/A	#N/A	#VALUE!	#VALUE!	#N/A	#N/A	#N/A	#N/A	#N/A	#N/A	#VALUE!	#VALUE!	#N/A	#N/A	0.0349113	0.0224807	#N/A	#N/A	#N/A	#VALUE!	#N/A	#VALUE!
30	#N/A	#N/A	#N/A	0.0299719	#VALUE!	#N/A	#N/A	#N/A	#N/A	#VALUE!	#VALUE!	#N/A	#VALUE!	#N/A	#N/A	0.0381398	0.0549371	#VALUE!	#N/A	#VALUE!	#VALUE!	#N/A	#N/A	#N/A	#N/A	#N/A	#N/A	0.0938283	#VALUE!	#N/A	#N/A	#VALUE!	#VALUE!	#VALUE!	#VALUE!	#VALUE!	#VALUE!	#N/A	#N/A	0.0248937	0.0278656	#N/A	#N/A	#VALUE!	#N/A	#N/A	#N/A	#N/A	#N/A
40	#VALUE!	#N/A	#VALUE!	#N/A	#N/A	#N/A	#VALUE!	#VALUE!	#VALUE!	#N/A	#N/A	#N/A	#N/A	#VALUE!	#VALUE!	#N/A	#N/A	#N/A	#N/A	#N/A	#N/A	#VALUE!	#VALUE!	#VALUE!	#VALUE!	#VALUE!	#VALUE!	#N/A	#N/A	#VALUE!	#VALUE!	#N/A	#N/A	#N/A	#N/A	#N/A	#N/A	#VALUE!	#VALUE!	#N/A	#N/A	0.0266408	0.0109149	#N/A	#N/A	#N/A	#VALUE!	#N/A	#VALUE!
RealTime	A	B	C	D	E	F	G	H	I	J	K	L	M	N	O	P	Q	R	S	T	U	V	W	X	Y	Z	AA	AB	AC	AD	AE	AF	AG	AH	AI	AJ	AK	AL	AM	AN	AO	AP	AQ	AR	AS	AT	AU	AV	AW
0	#N/A
1	#N/A
3	#VALUE!
5	#N/A
7	#VALUE!
10	#N/A
15.0833	#VALUE!
20	#N/A
25.1333	#VALUE!
30	#N/A
41.3	#VALUE!
0		#N/A
1		#N/A
3		#N/A
5		#N/A
7		#N/A
10		#N/A
15		#N/A
20		#N/A
25		#N/A
30		#N/A
40		#N/A
0			#N/A
1			#N/A
3.63333			#VALUE!
5			#N/A
8.16667			#VALUE!
10			#N/A
15.75			#VALUE!
20			#N/A
25.05			#VALUE!
30			#N/A
39.7667			#VALUE!
0				#N/A
1.15				0.0607424
3				#N/A
4.83333				0.130784
7				#N/A
10.2				0.0959925
15				#N/A
19.8333				0.0487636
25				#N/A
30.0667				0.0299719
40				#N/A
0					#N/A
1.25					#VALUE!
3					#N/A
5.05					#VALUE!
7					#N/A
10.1667					#VALUE!
15					#N/A
19.9833					#VALUE!
25					#N/A
29.9833					#VALUE!
40					#N/A
0						#N/A
1						#N/A
5.71667						#N/A
5						#N/A
7.66667						#N/A
10						#N/A
15						#N/A
20						#N/A
25						#N/A
30						#N/A
40						#N/A
0							#N/A
1							#N/A
3.5							#VALUE!
5							#N/A
7.11667							#VALUE!
10							#N/A
14.95							#VALUE!
20							#N/A
25.3							#VALUE!
30							#N/A
40.1167							#VALUE!
0								#N/A
1								#N/A
2.91667								#VALUE!
5								#N/A
7.26667								#VALUE!
10								#N/A
15.0667								#VALUE!
20								#N/A
24.6833								#VALUE!
30								#N/A
37.2333								#VALUE!
0									#N/A
1									#N/A
3									#N/A
5									#N/A
6.78333									#VALUE!
10									#N/A
14.8667									#VALUE!
20									#N/A
25									#VALUE!
30									#N/A
40.1167									#VALUE!
0										#N/A
1.73333										#VALUE!
3										#N/A
5.01667										#VALUE!
7										#N/A
10.4667										#VALUE!
15										#N/A
20.4667										#VALUE!
25										#N/A
30.5167										#VALUE!
40										#N/A
0											#N/A
1.05											#VALUE!
3											#N/A
6.53333											#VALUE!
7											#N/A
10											#N/A
15											#N/A
17.9833											#VALUE!
25											#N/A
32.8											#VALUE!
40											#N/A
0												#N/A
1.61667												#VALUE!
3												#N/A
5.91667												#VALUE!
7												#N/A
10.65												#VALUE!
15												#N/A
13												#N/A
25												#N/A
30												#N/A
40												#N/A
0													#N/A
1													#VALUE!
3													#N/A
5.33333													#VALUE!
7													#N/A
10													#N/A
15													#N/A
21.8833													#VALUE!
25													#N/A
30.1667													#VALUE!
40													#N/A
0														#N/A
1														#N/A
2.83333														#N/A
5														#N/A
7.53333														#VALUE!
10														#N/A
15.5167														#VALUE!
20														#N/A
25.25														#VALUE!
30														#N/A
39.95														#VALUE!
0															#N/A
1															#N/A
3.16667															#VALUE!
5															#N/A
7.31667															#VALUE!
10															#N/A
14.6167															#VALUE!
20															#N/A
25.0333															#VALUE!
30															#N/A
37.5833															#VALUE!
0																#N/A
1.01667																0.0954407
3																#N/A
7.95																0.144262
7																#N/A
16.85																0.108124
15																#N/A
20.15																0.0616962
25																#N/A
29.1833																0.0381398
40																#N/A
0																	#N/A
1.8																	0.140129
3																	#N/A
6.2																	0.170874
7																	#N/A
13.4																	0.120892
15																	#N/A
20.2																	0.0838587
25																	#N/A
30.4333																	0.0549371
40																	#N/A
0																		#N/A
3.63333																		#VALUE!
3																		#N/A
6.93333																		#VALUE!
7																		#N/A
14.6167																		#VALUE!
15																		#N/A
25																		#VALUE!
25																		#N/A
40.05																		#VALUE!
40																		#N/A
0																			#N/A
1																			#N/A
3.33333																			#VALUE!
5																			#N/A
7																			#N/A
10																			#N/A
14.7																			#VALUE!
20																			#N/A
21.9667																			#VALUE!
30																			#N/A
40																			#N/A
0																				#N/A
1.1																				#VALUE!
3																				#N/A
5																				#VALUE!
7																				#N/A
9.96667																				#VALUE!
15																				#N/A
19.9833																				#VALUE!
25																				#N/A
29.9167																				#VALUE!
40																				#N/A
0																					#N/A
1.4																					#VALUE!
3																					#N/A
5.51667																					#VALUE!
7																					#N/A
10.5833																					#VALUE!
15																					#N/A
20.6833																					#VALUE!
25																					#N/A
30																					#VALUE!
40																					#N/A
0																						#N/A
1																						#N/A
3																						#VALUE!
5																						#N/A
7.01667																						#VALUE!
10																						#N/A
15.0333																						#VALUE!
20																						#N/A
25.9167																						#VALUE!
30																						#N/A
39.95																						#VALUE!
0																							#N/A
1																							#N/A
3.05																							#VALUE!
5																							#N/A
7.05																							#VALUE!
10																							#N/A
14.7333																							#VALUE!
20																							#N/A
24.7333																							#VALUE!
30																							#N/A
40.75																							#VALUE!
0																								#N/A
1																								#N/A
2.85																								#VALUE!
5																								#N/A
7.1																								#VALUE!
10																								#N/A
15.6333																								#VALUE!
20																								#N/A
25.3																								#VALUE!
30																								#N/A
40.1																								#VALUE!
0																									#N/A
1																									#N/A
3.08333																									#VALUE!
5																									#N/A
8.31667																									#VALUE!
10																									#N/A
15.2167																									#VALUE!
20																									#N/A
27.8333																									#VALUE!
30																									#N/A
40.1833																									#VALUE!
0																										#N/A
1																										#N/A
2.86667																										#VALUE!
5																										#N/A
6.95																										#VALUE!
10																										#N/A
14.9333																										#VALUE!
20																										#N/A
24.85																										#VALUE!
30																										#N/A
39.7667																										#VALUE!
0																											#N/A
1																											#N/A
2.9																											#VALUE!
5																											#N/A
6.7																											#VALUE!
10																											#N/A
14.9333																											#VALUE!
20																											#N/A
24.8333																											#VALUE!
30																											#N/A
29.15																											#VALUE!
0																												#N/A
1																												0.0481342
3																												#N/A
5.33333																												0.218654
7																												#N/A
9.95																												0.185985
15																												#N/A
20.0667																												0.127356
25																												#N/A
30.2333																												0.0938283
40																												#N/A
0																													#N/A
0.966667																													#VALUE!
3																													#N/A
5																													#VALUE!
7																													#N/A
10.0667																													#VALUE!
15																													#N/A
19.8333																													#VALUE!
25																													#N/A
30.2333																													#VALUE!
40																													#N/A
0																														#N/A
1																														#N/A
3.08333																														#VALUE!
5																														#N/A
7.16667																														#VALUE!
10																														#N/A
14.9167																														#VALUE!
20																														#N/A
25.0833																														#VALUE!
30																														#N/A
39.9667																														#VALUE!
0																															#N/A
1																															#N/A
3																															#VALUE!
5																															#N/A
7.28333																															#VALUE!
10																															#N/A
14.9167																															#VALUE!
20																															#N/A
16.1333																															#VALUE!
30																															#N/A
31.1833																															#VALUE!
0																																#N/A
0.916667																																#VALUE!
3																																#N/A
4.98333																																#VALUE!
7																																#N/A
10.05																																#VALUE!
15																																#N/A
20.0333																																#VALUE!
25																																#N/A
29.35																																#VALUE!
40																																#N/A
0																																	#N/A
0.816667																																	#VALUE!
3																																	#N/A
5.16667																																	#VALUE!
7																																	#N/A
9.7																																	#VALUE!
15																																	#N/A
20.3333																																	#VALUE!
25																																	#N/A
30.15																																	#VALUE!
40																																	#N/A
0																																		#N/A
1.7																																		#VALUE!
3																																		#N/A
5.15																																		#VALUE!
7																																		#N/A
10.0333																																		#VALUE!
15																																		#N/A
20.1333																																		#VALUE!
25																																		#N/A
29.9667																																		#VALUE!
40																																		#N/A
0																																			#N/A
1.01667																																			#VALUE!
3																																			#N/A
5.05																																			#VALUE!
7																																			#N/A
9.95																																			#VALUE!
15																																			#N/A
19.9333																																			#VALUE!
25																																			#N/A
30.05																																			#VALUE!
40																																			#N/A
0																																				#N/A
1.4																																				#VALUE!
3																																				#N/A
5.05																																				#VALUE!
7																																				#N/A
9.98333																																				#VALUE!
15																																				#N/A
20.0667																																				#VALUE!
25																																				#N/A
30.4																																				#VALUE!
40																																				#N/A
0																																					#N/A
1.2																																					#VALUE!
3																																					#N/A
5.03333																																					#VALUE!
7																																					#N/A
10.55																																					#VALUE!
15																																					#N/A
20.05																																					#VALUE!
25																																					#N/A
30.0167																																					#VALUE!
40																																					#N/A
0																																						#N/A
1																																						#N/A
3.2																																						#VALUE!
5																																						#N/A
6.76667																																						#VALUE!
10																																						#N/A
14.8333																																						#VALUE!
20																																						#N/A
24.8167																																						#VALUE!
30																																						#N/A
39.8333																																						#VALUE!
0																																							#N/A
1																																							#N/A
3.05																																							#VALUE!
5																																							#N/A
7																																							#VALUE!
10																																							#N/A
15.75																																							#VALUE!
20																																							#N/A
25.1																																							#VALUE!
30																																							#N/A
39.8333																																							#VALUE!
0																																								#N/A
1.5																																								0.0308249
3																																								#N/A
5																																								0.0540357
7																																								#N/A
9.83333																																								0.0478642
15																																								#N/A
20																																								0.0347199
25																																								#N/A
30																																								0.0248937
40																																								#N/A
0																																									#N/A
1.1																																									0.0242513
3																																									#N/A
4.93333																																									0.0467244
7																																									#N/A
10.2333																																									0.0371298
15																																									#N/A
14.8833																																									0.0250871
25																																									#N/A
16.8667																																									0.0278656
40																																									#N/A
0																																										#N/A
1																																										#N/A
6.11667																																										0.0584455
5																																										#N/A
7.33333																																										0.0614885
10																																										#N/A
16.5																																										0.0379579
20																																										#N/A
27.2667																																										0.0349113
30																																										#N/A
40.3167																																										0.0266408
0																																											#N/A
1																																											#N/A
3.08333																																											0.0694156
5																																											#N/A
7.06667																																											0.0596297
10																																											#N/A
15.3167																																											0.0317056
20																																											#N/A
25.1																																											0.0224807
30																																											#N/A
40.0333																																											0.0109149
0																																												#N/A
1.36667																																												#VALUE!
3																																												#N/A
5																																												#VALUE!
7																																												#N/A
10																																												#VALUE!
15																																												#N/A
20																																												#VALUE!
25																																												#N/A
30.2																																												#VALUE!
40																																												#N/A
0																																													#N/A
1.63333																																													#N/A
3																																													#N/A
5.2																																													#N/A
7																																													#N/A
10.0167																																													#N/A
15																																													#N/A
20.0167																																													#N/A
25																																													#N/A
30																																													#N/A
40																																													#N/A
0																																														#N/A
1																																														#N/A
3																																														#N/A
5																																														#N/A
7.01667																																														#N/A
10																																														#N/A
14.85																																														#N/A
20																																														#N/A
24.9833																																														#N/A
30																																														#N/A
39.9667																																														#N/A
0																																															#N/A
1																																															#N/A
3																																															#VALUE!
5																																															#N/A
7																																															#VALUE!
10																																															#N/A
15																																															#VALUE!
20																																															#N/A
25																																															#VALUE!
30																																															#N/A
35.9833																																															#VALUE!
0																																																#N/A
1																																																#N/A
3.08333																																																#N/A
5																																																#N/A
7.21667																																																#N/A
10																																																#N/A
15.0167																																																#N/A
20																																																#N/A
24.9																																																#N/A
30																																																#N/A
39.7																																																#N/A
0																																																	#N/A
1																																																	#N/A
3																																																	#N/A
5																																																	#N/A
11.7833																																																	#VALUE!
10																																																	#N/A
15.25																																																	#VALUE!
20																																																	#N/A
25.3833																																																	#VALUE!
30																																																	#N/A
40.1333																																																	#VALUE!
#REF!
#REF!
#REF!
#REF!
#REF!
#REF!
#REF!
#REF!
#REF!
#REF!
#REF!
#REF!
#REF!
#REF!
#REF!
#REF!
#REF!
#REF!
#REF!
#REF!
#REF!
#REF!
#REF!
#REF!
#REF!
#REF!
#REF!
#REF!
#REF!
#REF!
#REF!
#REF!
#REF!
#REF!
#REF!
#REF!
#REF!
#REF!
#REF!
#REF!
#REF!
#REF!
#REF!
#REF!
#REF!
#REF!
#REF!
#REF!
#REF!
#REF!
#REF!
#REF!
#REF!
#REF!
#REF!
#REF!
#REF!
#REF!
#REF!
#REF!
#REF!
#REF!
#REF!
#REF!
#REF!
#REF!
#REF!
#REF!
#REF!
#REF!
#REF!
#REF!
#REF!
#REF!
#REF!
#REF!
#REF!
#REF!
#REF!
#REF!
#REF!
#REF!
#REF!
#REF!
#REF!
#REF!
#REF!
#REF!
#REF!
#REF!
#REF!
#REF!
#REF!
#REF!
#REF!
#REF!
#REF!
#REF!
#REF!
#REF!
#REF!
#REF!
#REF!
#REF!
#REF!
#REF!
#REF!
#REF!
#REF!
#REF!
#REF!
#REF!
#REF!
#REF!
#REF!
#REF!
#REF!
#REF!
#REF!
#REF!
#REF!
#REF!
#REF!
#REF!
#REF!
#REF!
#REF!
#REF!
#REF!
#REF!
#REF!
#REF!
#REF!
#REF!
#REF!
#REF!
#REF!
#REF!
#REF!
#REF!
#REF!
#REF!
#REF!
#REF!
#REF!
#REF!
#REF!
#REF!
#REF!
#REF!
#REF!
#REF!
#REF!
#REF!
#REF!
#REF!
#REF!
#REF!
#REF!
#REF!
#REF!
#REF!
#REF!
#REF!
#REF!
#REF!
#REF!
#REF!
#REF!
#REF!
#REF!
#REF!
#REF!
#REF!
#REF!
#REF!
#REF!
#REF!
#REF!
#REF!
#REF!
#REF!
#REF!
#REF!
#REF!
#REF!
#REF!
#REF!
#REF!
#REF!
#REF!
#REF!
#REF!
#REF!
#REF!
#REF!
#REF!
#REF!
#REF!
#REF!
#REF!
#REF!
#REF!
#REF!
#REF!
#REF!
#REF!
#REF!
#REF!
#REF!
#REF!
#REF!
#REF!
#REF!
#REF!
#REF!
#REF!
#REF!
#REF!
#REF!
#REF!
#REF!
#REF!
#REF!
#REF!
#REF!
#REF!
#REF!
#REF!
#REF!
#REF!
#REF!
#REF!
#REF!
#REF!
#REF!
#REF!
#REF!
#REF!
#REF!
#REF!
#REF!
#REF!
#REF!
#REF!
#REF!
#REF!
#REF!
#REF!
#REF!
#REF!
#REF!
#REF!
#REF!
#REF!
#REF!
#REF!
#REF!
#REF!
#REF!
#REF!
#REF!
#REF!
#REF!
#REF!
#REF!
#REF!
#REF!
#REF!
#REF!
#REF!
#REF!
#REF!
#REF!
#REF!
#REF!
#REF!
#REF!
#REF!
#REF!
#REF!
#REF!
#REF!
#REF!
#REF!
#REF!
#REF!
#REF!
#REF!
#REF!
#REF!
#REF!
#REF!
#REF!
#REF!
#REF!
#REF!
#REF!
#REF!
#REF!
#REF!
#REF!
#REF!
#REF!
#REF!
#REF!
#REF!
#REF!
#REF!
#REF!
#REF!
#REF!
#REF!
#REF!
#REF!
#REF!
#REF!
#REF!
#REF!
#REF!
#REF!
#REF!
#REF!
#REF!
#REF!
#REF!
#REF!
#REF!
#REF!
#REF!
#REF!
#REF!
#REF!
#REF!
#REF!
#REF!
#REF!
#REF!
#REF!
#REF!
#REF!
#REF!
#REF!
#REF!
#REF!
#REF!
#REF!
#REF!
#REF!
#REF!
#REF!
#REF!

## Sheet: 02GLU1(15N)
Time	A	B	C	D	E	F	G	H	I	J	K	L	M	N	O	P	Q	R	S	T	U	V	W	X	Y	Z	AA	AB	AC	AD	AE	AF	AG	AH	AI	AJ	AK	AL	AM	AN	AO	AP	AQ	AR	AS	AT	AU	AV	AW
02 GLU1 (15N) m(gln->) bk(0.01485)	#N/A	#N/A	#N/A	#N/A	#N/A	#N/A	#N/A	#N/A	#N/A	#N/A	#N/A	#N/A	#N/A	#N/A	#N/A	#N/A	#N/A	#N/A	#N/A	#N/A	#N/A	#N/A	#N/A	#N/A	#N/A	#N/A	#N/A	#N/A	#N/A	#N/A	#N/A	#N/A	#N/A	#N/A	#N/A	#N/A	#N/A	#N/A	#N/A	#N/A	#N/A	#N/A	#N/A	#N/A	#N/A	#N/A	#N/A	#N/A	#N/A
1	#N/A	#N/A	#N/A	8.9544e-05	7.8832e-05	#N/A	#N/A	#N/A	#N/A	6.78008e-05	9.62049e-05	8.53522e-05	8.07936e-05	#N/A	#N/A	0.000120253	6.12024e-05	5.74344e-05	#N/A	0.000120241	8.75521e-05	#N/A	#N/A	#N/A	#N/A	#N/A	#N/A	0.00010322	9.04105e-05	#N/A	#N/A	0.000115766	0.000163591	9.02375e-05	0.000115364	0.000120302	0.000157686	#N/A	#N/A	8.68807e-05	0.00014065	#N/A	#N/A	8.78891e-05	#N/A	#N/A	#N/A	#N/A	#N/A
3	3.22168e-05	#N/A	3.71347e-05	#N/A	#N/A	#N/A	6.06197e-05	5.93071e-05	8.31475e-05	#N/A	#N/A	#N/A	#N/A	5.40801e-05	5.85649e-05	#N/A	#N/A	#N/A	5.10177e-05	#N/A	#N/A	5.31294e-05	4.76215e-05	6.355e-05	6.77075e-05	6.82213e-05	5.28744e-05	#N/A	#N/A	4.49888e-05	5.54555e-05	#N/A	#N/A	#N/A	#N/A	#N/A	#N/A	6.60436e-05	6.08208e-05	#N/A	#N/A	4.67996e-05	6.56836e-05	#N/A	#N/A	#N/A	5.61583e-05	#N/A	#N/A
5	#N/A	#N/A	#N/A	5.84278e-05	5.21101e-05	#N/A	#N/A	#N/A	#N/A	4.67534e-05	3.93548e-05	4.89193e-05	4.98673e-05	#N/A	#N/A	4.62022e-05	4.83551e-05	4.36697e-05	#N/A	4.00394e-05	4.81538e-05	#N/A	#N/A	#N/A	#N/A	#N/A	#N/A	4.64854e-05	4.72318e-05	#N/A	#N/A	5.23858e-05	5.97198e-05	3.98068e-05	4.15547e-05	4.53285e-05	6.59216e-05	#N/A	#N/A	4.64627e-05	5.15502e-05	#N/A	#N/A	5.04065e-05	#N/A	#N/A	#N/A	#N/A	#N/A
7	3.72281e-05	#N/A	4.3255e-05	#N/A	#N/A	#N/A	4.91026e-05	4.84717e-05	5.44462e-05	#N/A	#N/A	#N/A	#N/A	5.22458e-05	4.66894e-05	#N/A	#N/A	#N/A	#N/A	#N/A	#N/A	4.17644e-05	5.00153e-05	4.28752e-05	3.78004e-05	4.96372e-05	4.20476e-05	#N/A	#N/A	#N/A	5.28642e-05	#N/A	#N/A	#N/A	#N/A	#N/A	#N/A	5.20401e-05	4.69796e-05	#N/A	#N/A	4.50649e-05	4.01956e-05	#N/A	#N/A	#N/A	4.40986e-05	#N/A	4.90058e-05
10	#N/A	#N/A	#N/A	4.94985e-05	4.54517e-05	#N/A	#N/A	#N/A	#N/A	4.75619e-05	#N/A	5.01092e-05	#N/A	#N/A	#N/A	4.89595e-05	4.40202e-05	4.31037e-05	#N/A	4.42459e-05	4.73833e-05	#N/A	#N/A	#N/A	#N/A	#N/A	#N/A	4.30808e-05	4.66431e-05	#N/A	#N/A	4.42337e-05	5.78648e-05	3.83313e-05	3.54022e-05	4.85507e-05	5.7625e-05	#N/A	#N/A	4.74306e-05	5.61467e-05	#N/A	#N/A	4.53056e-05	#N/A	#N/A	#N/A	#N/A	#N/A
15	3.23531e-05	#N/A	3.54e-05	#N/A	#N/A	#N/A	4.76752e-05	4.85557e-05	4.2144e-05	#N/A	#N/A	#N/A	#N/A	4.835e-05	4.44399e-05	#N/A	#N/A	#N/A	4.34761e-05	#N/A	#N/A	4.00133e-05	3.71213e-05	4.48787e-05	5.18948e-05	4.55418e-05	3.87264e-05	#N/A	#N/A	3.85729e-05	4.13537e-05	#N/A	#N/A	#N/A	#N/A	#N/A	#N/A	5.39329e-05	3.76912e-05	#N/A	#N/A	3.97115e-05	2.84862e-05	#N/A	#N/A	#N/A	4.08798e-05	#N/A	5.72047e-05
20	#N/A	#N/A	#N/A	4.73338e-05	3.95491e-05	#N/A	#N/A	#N/A	#N/A	4.19216e-05	4.66689e-05	#N/A	4.08263e-05	#N/A	#N/A	4.23015e-05	4.20519e-05	3.77314e-05	#N/A	4.36713e-05	4.20029e-05	#N/A	#N/A	#N/A	#N/A	#N/A	#N/A	4.07629e-05	4.23049e-05	#N/A	#N/A	3.95617e-05	4.32799e-05	4.89706e-05	3.39885e-05	4.48202e-05	5.00414e-05	#N/A	#N/A	4.07431e-05	3.99531e-05	#N/A	#N/A	3.90095e-05	#N/A	#N/A	#N/A	#N/A	#N/A
25	4.08129e-05	#N/A	4.42762e-05	#N/A	#N/A	#N/A	4.25303e-05	4.04625e-05	4.58936e-05	#N/A	#N/A	#N/A	#N/A	5.3883e-05	3.99149e-05	#N/A	#N/A	#N/A	4.41055e-05	#N/A	#N/A	3.83212e-05	3.91909e-05	3.64934e-05	3.85963e-05	3.65545e-05	3.47552e-05	#N/A	#N/A	3.77996e-05	4.18834e-05	#N/A	#N/A	#N/A	#N/A	#N/A	#N/A	4.73711e-05	4.49338e-05	#N/A	#N/A	3.67093e-05	4.0613e-05	#N/A	#N/A	#N/A	4.01527e-05	#N/A	4.35617e-05
30	#N/A	#N/A	#N/A	4.2524e-05	3.93431e-05	#N/A	#N/A	#N/A	#N/A	3.68684e-05	3.93692e-05	#N/A	3.69781e-05	#N/A	#N/A	4.90121e-05	4.75619e-05	4.35754e-05	#N/A	4.45028e-05	4.3927e-05	#N/A	#N/A	#N/A	#N/A	#N/A	#N/A	3.87517e-05	3.40444e-05	#N/A	#N/A	4.02786e-05	4.29392e-05	4.03292e-05	3.72855e-05	3.26657e-05	4.8894e-05	#N/A	#N/A	3.4325e-05	4.54945e-05	#N/A	#N/A	3.75157e-05	#N/A	#N/A	#N/A	#N/A	#N/A
40	3.40789e-05	#N/A	3.44504e-05	#N/A	#N/A	#N/A	3.83857e-05	3.68938e-05	4.82066e-05	#N/A	#N/A	#N/A	#N/A	4.1624e-05	4.38268e-05	#N/A	#N/A	#N/A	#N/A	#N/A	#N/A	3.58217e-05	4.10979e-05	3.53596e-05	3.93098e-05	4.25438e-05	3.45613e-05	#N/A	#N/A	3.97485e-05	3.67601e-05	#N/A	#N/A	#N/A	#N/A	#N/A	#N/A	4.43826e-05	3.96827e-05	#N/A	#N/A	3.89427e-05	3.07899e-05	#N/A	#N/A	#N/A	3.77241e-05	#N/A	3.76283e-05
RealTime	A	B	C	D	E	F	G	H	I	J	K	L	M	N	O	P	Q	R	S	T	U	V	W	X	Y	Z	AA	AB	AC	AD	AE	AF	AG	AH	AI	AJ	AK	AL	AM	AN	AO	AP	AQ	AR	AS	AT	AU	AV	AW
0	#N/A
1	#N/A
3	3.22168e-05
5	#N/A
7	3.72281e-05
10	#N/A
15.0833	3.23531e-05
20	#N/A
25.1333	4.08129e-05
30	#N/A
41.3	3.40789e-05
0		#N/A
1		#N/A
3		#N/A
5		#N/A
7		#N/A
10		#N/A
15		#N/A
20		#N/A
25		#N/A
30		#N/A
40		#N/A
0			#N/A
1			#N/A
3.63333			3.71347e-05
5			#N/A
8.16667			4.3255e-05
10			#N/A
15.75			3.54e-05
20			#N/A
25.05			4.42762e-05
30			#N/A
39.7667			3.44504e-05
0				#N/A
1.15				8.9544e-05
3				#N/A
4.83333				5.84278e-05
7				#N/A
10.2				4.94985e-05
15				#N/A
19.8333				4.73338e-05
25				#N/A
30.0667				4.2524e-05
40				#N/A
0					#N/A
1.25					7.8832e-05
3					#N/A
5.05					5.21101e-05
7					#N/A
10.1667					4.54517e-05
15					#N/A
19.9833					3.95491e-05
25					#N/A
29.9833					3.93431e-05
40					#N/A
0						#N/A
1						#N/A
5.71667						#N/A
5						#N/A
7.66667						#N/A
10						#N/A
15						#N/A
20						#N/A
25						#N/A
30						#N/A
40						#N/A
0							#N/A
1							#N/A
3.5							6.06197e-05
5							#N/A
7.11667							4.91026e-05
10							#N/A
14.95							4.76752e-05
20							#N/A
25.3							4.25303e-05
30							#N/A
40.1167							3.83857e-05
0								#N/A
1								#N/A
2.91667								5.93071e-05
5								#N/A
7.26667								4.84717e-05
10								#N/A
15.0667								4.85557e-05
20								#N/A
24.6833								4.04625e-05
30								#N/A
37.2333								3.68938e-05
0									#N/A
1									#N/A
3									8.31475e-05
5									#N/A
6.78333									5.44462e-05
10									#N/A
14.8667									4.2144e-05
20									#N/A
25									4.58936e-05
30									#N/A
40.1167									4.82066e-05
0										#N/A
1.73333										6.78008e-05
3										#N/A
5.01667										4.67534e-05
7										#N/A
10.4667										4.75619e-05
15										#N/A
20.4667										4.19216e-05
25										#N/A
30.5167										3.68684e-05
40										#N/A
0											#N/A
1.05											9.62049e-05
3											#N/A
6.53333											3.93548e-05
7											#N/A
10											#N/A
15											#N/A
17.9833											4.66689e-05
25											#N/A
32.8											3.93692e-05
40											#N/A
0												#N/A
1.61667												8.53522e-05
3												#N/A
5.91667												4.89193e-05
7												#N/A
10.65												5.01092e-05
15												#N/A
13												#N/A
25												#N/A
30												#N/A
40												#N/A
0													#N/A
1													8.07936e-05
3													#N/A
5.33333													4.98673e-05
7													#N/A
10													#N/A
15													#N/A
21.8833													4.08263e-05
25													#N/A
30.1667													3.69781e-05
40													#N/A
0														#N/A
1														#N/A
2.83333														5.40801e-05
5														#N/A
7.53333														5.22458e-05
10														#N/A
15.5167														4.835e-05
20														#N/A
25.25														5.3883e-05
30														#N/A
39.95														4.1624e-05
0															#N/A
1															#N/A
3.16667															5.85649e-05
5															#N/A
7.31667															4.66894e-05
10															#N/A
14.6167															4.44399e-05
20															#N/A
25.0333															3.99149e-05
30															#N/A
37.5833															4.38268e-05
0																#N/A
1.01667																0.000120253
3																#N/A
7.95																4.62022e-05
7																#N/A
16.85																4.89595e-05
15																#N/A
20.15																4.23015e-05
25																#N/A
29.1833																4.90121e-05
40																#N/A
0																	#N/A
1.8																	6.12024e-05
3																	#N/A
6.2																	4.83551e-05
7																	#N/A
13.4																	4.40202e-05
15																	#N/A
20.2																	4.20519e-05
25																	#N/A
30.4333																	4.75619e-05
40																	#N/A
0																		#N/A
3.63333																		5.74344e-05
3																		#N/A
6.93333																		4.36697e-05
7																		#N/A
14.6167																		4.31037e-05
15																		#N/A
25																		3.77314e-05
25																		#N/A
40.05																		4.35754e-05
40																		#N/A
0																			#N/A
1																			#N/A
3.33333																			5.10177e-05
5																			#N/A
7																			#N/A
10																			#N/A
14.7																			4.34761e-05
20																			#N/A
21.9667																			4.41055e-05
30																			#N/A
40																			#N/A
0																				#N/A
1.1																				0.000120241
3																				#N/A
5																				4.00394e-05
7																				#N/A
9.96667																				4.42459e-05
15																				#N/A
19.9833																				4.36713e-05
25																				#N/A
29.9167																				4.45028e-05
40																				#N/A
0																					#N/A
1.4																					8.75521e-05
3																					#N/A
5.51667																					4.81538e-05
7																					#N/A
10.5833																					4.73833e-05
15																					#N/A
20.6833																					4.20029e-05
25																					#N/A
30																					4.3927e-05
40																					#N/A
0																						#N/A
1																						#N/A
3																						5.31294e-05
5																						#N/A
7.01667																						4.17644e-05
10																						#N/A
15.0333																						4.00133e-05
20																						#N/A
25.9167																						3.83212e-05
30																						#N/A
39.95																						3.58217e-05
0																							#N/A
1																							#N/A
3.05																							4.76215e-05
5																							#N/A
7.05																							5.00153e-05
10																							#N/A
14.7333																							3.71213e-05
20																							#N/A
24.7333																							3.91909e-05
30																							#N/A
40.75																							4.10979e-05
0																								#N/A
1																								#N/A
2.85																								6.355e-05
5																								#N/A
7.1																								4.28752e-05
10																								#N/A
15.6333																								4.48787e-05
20																								#N/A
25.3																								3.64934e-05
30																								#N/A
40.1																								3.53596e-05
0																									#N/A
1																									#N/A
3.08333																									6.77075e-05
5																									#N/A
8.31667																									3.78004e-05
10																									#N/A
15.2167																									5.18948e-05
20																									#N/A
27.8333																									3.85963e-05
30																									#N/A
40.1833																									3.93098e-05
0																										#N/A
1																										#N/A
2.86667																										6.82213e-05
5																										#N/A
6.95																										4.96372e-05
10																										#N/A
14.9333																										4.55418e-05
20																										#N/A
24.85																										3.65545e-05
30																										#N/A
39.7667																										4.25438e-05
0																											#N/A
1																											#N/A
2.9																											5.28744e-05
5																											#N/A
6.7																											4.20476e-05
10																											#N/A
14.9333																											3.87264e-05
20																											#N/A
24.8333																											3.47552e-05
30																											#N/A
29.15																											3.45613e-05
0																												#N/A
1																												0.00010322
3																												#N/A
5.33333																												4.64854e-05
7																												#N/A
9.95																												4.30808e-05
15																												#N/A
20.0667																												4.07629e-05
25																												#N/A
30.2333																												3.87517e-05
40																												#N/A
0																													#N/A
0.966667																													9.04105e-05
3																													#N/A
5																													4.72318e-05
7																													#N/A
10.0667																													4.66431e-05
15																													#N/A
19.8333																													4.23049e-05
25																													#N/A
30.2333																													3.40444e-05
40																													#N/A
0																														#N/A
1																														#N/A
3.08333																														4.49888e-05
5																														#N/A
7.16667																														#N/A
10																														#N/A
14.9167																														3.85729e-05
20																														#N/A
25.0833																														3.77996e-05
30																														#N/A
39.9667																														3.97485e-05
0																															#N/A
1																															#N/A
3																															5.54555e-05
5																															#N/A
7.28333																															5.28642e-05
10																															#N/A
14.9167																															4.13537e-05
20																															#N/A
16.1333																															4.18834e-05
30																															#N/A
31.1833																															3.67601e-05
0																																#N/A
0.916667																																0.000115766
3																																#N/A
4.98333																																5.23858e-05
7																																#N/A
10.05																																4.42337e-05
15																																#N/A
20.0333																																3.95617e-05
25																																#N/A
29.35																																4.02786e-05
40																																#N/A
0																																	#N/A
0.816667																																	0.000163591
3																																	#N/A
5.16667																																	5.97198e-05
7																																	#N/A
9.7																																	5.78648e-05
15																																	#N/A
20.3333																																	4.32799e-05
25																																	#N/A
30.15																																	4.29392e-05
40																																	#N/A
0																																		#N/A
1.7																																		9.02375e-05
3																																		#N/A
5.15																																		3.98068e-05
7																																		#N/A
10.0333																																		3.83313e-05
15																																		#N/A
20.1333																																		4.89706e-05
25																																		#N/A
29.9667																																		4.03292e-05
40																																		#N/A
0																																			#N/A
1.01667																																			0.000115364
3																																			#N/A
5.05																																			4.15547e-05
7																																			#N/A
9.95																																			3.54022e-05
15																																			#N/A
19.9333																																			3.39885e-05
25																																			#N/A
30.05																																			3.72855e-05
40																																			#N/A
0																																				#N/A
1.4																																				0.000120302
3																																				#N/A
5.05																																				4.53285e-05
7																																				#N/A
9.98333																																				4.85507e-05
15																																				#N/A
20.0667																																				4.48202e-05
25																																				#N/A
30.4																																				3.26657e-05
40																																				#N/A
0																																					#N/A
1.2																																					0.000157686
3																																					#N/A
5.03333																																					6.59216e-05
7																																					#N/A
10.55																																					5.7625e-05
15																																					#N/A
20.05																																					5.00414e-05
25																																					#N/A
30.0167																																					4.8894e-05
40																																					#N/A
0																																						#N/A
1																																						#N/A
3.2																																						6.60436e-05
5																																						#N/A
6.76667																																						5.20401e-05
10																																						#N/A
14.8333																																						5.39329e-05
20																																						#N/A
24.8167																																						4.73711e-05
30																																						#N/A
39.8333																																						4.43826e-05
0																																							#N/A
1																																							#N/A
3.05																																							6.08208e-05
5																																							#N/A
7																																							4.69796e-05
10																																							#N/A
15.75																																							3.76912e-05
20																																							#N/A
25.1																																							4.49338e-05
30																																							#N/A
39.8333																																							3.96827e-05
0																																								#N/A
1.5																																								8.68807e-05
3																																								#N/A
5																																								4.64627e-05
7																																								#N/A
9.83333																																								4.74306e-05
15																																								#N/A
20																																								4.07431e-05
25																																								#N/A
30																																								3.4325e-05
40																																								#N/A
0																																									#N/A
1.1																																									0.00014065
3																																									#N/A
4.93333																																									5.15502e-05
7																																									#N/A
10.2333																																									5.61467e-05
15																																									#N/A
14.8833																																									3.99531e-05
25																																									#N/A
16.8667																																									4.54945e-05
40																																									#N/A
0																																										#N/A
1																																										#N/A
6.11667																																										4.67996e-05
5																																										#N/A
7.33333																																										4.50649e-05
10																																										#N/A
16.5																																										3.97115e-05
20																																										#N/A
27.2667																																										3.67093e-05
30																																										#N/A
40.3167																																										3.89427e-05
0																																											#N/A
1																																											#N/A
3.08333																																											6.56836e-05
5																																											#N/A
7.06667																																											4.01956e-05
10																																											#N/A
15.3167																																											2.84862e-05
20																																											#N/A
25.1																																											4.0613e-05
30																																											#N/A
40.0333																																											3.07899e-05
0																																												#N/A
1.36667																																												8.78891e-05
3																																												#N/A
5																																												5.04065e-05
7																																												#N/A
10																																												4.53056e-05
15																																												#N/A
20																																												3.90095e-05
25																																												#N/A
30.2																																												3.75157e-05
40																																												#N/A
0																																													#N/A
1.63333																																													#N/A
3																																													#N/A
5.2																																													#N/A
7																																													#N/A
10.0167																																													#N/A
15																																													#N/A
20.0167																																													#N/A
25																																													#N/A
30																																													#N/A
40																																													#N/A
0																																														#N/A
1																																														#N/A
3																																														#N/A
5																																														#N/A
7.01667																																														#N/A
10																																														#N/A
14.85																																														#N/A
20																																														#N/A
24.9833																																														#N/A
30																																														#N/A
39.9667																																														#N/A
0																																															#N/A
1																																															#N/A
3																																															5.61583e-05
5																																															#N/A
7																																															4.40986e-05
10																																															#N/A
15																																															4.08798e-05
20																																															#N/A
25																																															4.01527e-05
30																																															#N/A
35.9833																																															3.77241e-05
0																																																#N/A
1																																																#N/A
3.08333																																																#N/A
5																																																#N/A
7.21667																																																#N/A
10																																																#N/A
15.0167																																																#N/A
20																																																#N/A
24.9																																																#N/A
30																																																#N/A
39.7																																																#N/A
0																																																	#N/A
1																																																	#N/A
3																																																	#N/A
5																																																	#N/A
11.7833																																																	4.90058e-05
10																																																	#N/A
15.25																																																	5.72047e-05
20																																																	#N/A
25.3833																																																	4.35617e-05
30																																																	#N/A
40.1333																																																	3.76283e-05
#REF!
#REF!
#REF!
#REF!
#REF!
#REF!
#REF!
#REF!
#REF!
#REF!
#REF!
#REF!
#REF!
#REF!
#REF!
#REF!
#REF!
#REF!
#REF!
#REF!
#REF!
#REF!
#REF!
#REF!
#REF!
#REF!
#REF!
#REF!
#REF!
#REF!
#REF!
#REF!
#REF!
#REF!
#REF!
#REF!
#REF!
#REF!
#REF!
#REF!
#REF!
#REF!
#REF!
#REF!
#REF!
#REF!
#REF!
#REF!
#REF!
#REF!
#REF!
#REF!
#REF!
#REF!
#REF!
#REF!
#REF!
#REF!
#REF!
#REF!
#REF!
#REF!
#REF!
#REF!
#REF!
#REF!
#REF!
#REF!
#REF!
#REF!
#REF!
#REF!
#REF!
#REF!
#REF!
#REF!
#REF!
#REF!
#REF!
#REF!
#REF!
#REF!
#REF!
#REF!
#REF!
#REF!
#REF!
#REF!
#REF!
#REF!
#REF!
#REF!
#REF!
#REF!
#REF!
#REF!
#REF!
#REF!
#REF!
#REF!
#REF!
#REF!
#REF!
#REF!
#REF!
#REF!
#REF!
#REF!
#REF!
#REF!
#REF!
#REF!
#REF!
#REF!
#REF!
#REF!
#REF!
#REF!
#REF!
#REF!
#REF!
#REF!
#REF!
#REF!
#REF!
#REF!
#REF!
#REF!
#REF!
#REF!
#REF!
#REF!
#REF!
#REF!
#REF!
#REF!
#REF!
#REF!
#REF!
#REF!
#REF!
#REF!
#REF!
#REF!
#REF!
#REF!
#REF!
#REF!
#REF!
#REF!
#REF!
#REF!
#REF!
#REF!
#REF!
#REF!
#REF!
#REF!
#REF!
#REF!
#REF!
#REF!
#REF!
#REF!
#REF!
#REF!
#REF!
#REF!
#REF!
#REF!
#REF!
#REF!
#REF!
#REF!
#REF!
#REF!
#REF!
#REF!
#REF!
#REF!
#REF!
#REF!
#REF!
#REF!
#REF!
#REF!
#REF!
#REF!
#REF!
#REF!
#REF!
#REF!
#REF!
#REF!
#REF!
#REF!
#REF!
#REF!
#REF!
#REF!
#REF!
#REF!
#REF!
#REF!
#REF!
#REF!
#REF!
#REF!
#REF!
#REF!
#REF!
#REF!
#REF!
#REF!
#REF!
#REF!
#REF!
#REF!
#REF!
#REF!
#REF!
#REF!
#REF!
#REF!
#REF!
#REF!
#REF!
#REF!
#REF!
#REF!
#REF!
#REF!
#REF!
#REF!
#REF!
#REF!
#REF!
#REF!
#REF!
#REF!
#REF!
#REF!
#REF!
#REF!
#REF!
#REF!
#REF!
#REF!
#REF!
#REF!
#REF!
#REF!
#REF!
#REF!
#REF!
#REF!
#REF!
#REF!
#REF!
#REF!
#REF!
#REF!
#REF!
#REF!
#REF!
#REF!
#REF!
#REF!
#REF!
#REF!
#REF!
#REF!
#REF!
#REF!
#REF!
#REF!
#REF!
#REF!
#REF!
#REF!
#REF!
#REF!
#REF!
#REF!
#REF!
#REF!
#REF!
#REF!
#REF!
#REF!
#REF!
#REF!
#REF!
#REF!
#REF!
#REF!
#REF!
#REF!
#REF!
#REF!
#REF!
#REF!
#REF!
#REF!
#REF!
#REF!
#REF!
#REF!
#REF!
#REF!
#REF!
#REF!
#REF!
#REF!
#REF!
#REF!
#REF!
#REF!
#REF!
#REF!
#REF!
#REF!
#REF!
#REF!
#REF!
#REF!
#REF!
#REF!
#REF!
#REF!
#REF!
#REF!
#REF!
#REF!
#REF!
#REF!
#REF!
#REF!
#REF!
#REF!
#REF!
#REF!
#REF!
#REF!
#REF!
#REF!
#REF!
#REF!
#REF!
#REF!
#REF!
#REF!

## Sheet: 02GLU2
02 GLU2 (1,2-13C2) p POS bkg(0.00504)	A	B	C	D	E	F	G	H	I	J	K	L	M	N	O	P	Q	R	S	T	U	V	W	X	Y	Z	AA	AB	AC	AD	AE	AF	AG	AH	AI	AJ	AK	AL	AM	AN	AO	AP	AQ	AR	AS	AT	AU	AV	AW
0	#N/A	#N/A	#N/A	#N/A	#N/A	#N/A	#N/A	#N/A	#N/A	#N/A	#N/A	#N/A	#N/A	#N/A	#N/A	#N/A	#N/A	#N/A	#N/A	#N/A	#N/A	#N/A	#N/A	#N/A	#N/A	#N/A	#N/A	#N/A	#N/A	#N/A	#N/A	#N/A	#N/A	#N/A	#N/A	#N/A	#N/A	#N/A	#N/A	#N/A	#N/A	#N/A	#N/A	#N/A	#N/A	#N/A	#N/A	#N/A	#N/A
1	#N/A	#N/A	#N/A	#N/A	#N/A	#N/A	#N/A	#N/A	#N/A	#N/A	#N/A	#N/A	#N/A	#N/A	#N/A	#N/A	#N/A	#N/A	#N/A	#N/A	#N/A	#N/A	#N/A	#N/A	#N/A	#N/A	#N/A	0.0122803	0.0089832	#N/A	#N/A	0.011498	0.0218487	0.00469222	0.0127975	0.00968517	0.013475	#N/A	#N/A	#N/A	0.0171915	#N/A	#N/A	0.00818968	#N/A	#N/A	#N/A	#N/A	#N/A
3	0.000263352	#N/A	0.000213938	#N/A	#N/A	#N/A	#N/A	#N/A	#N/A	#N/A	#N/A	#N/A	#N/A	#N/A	#N/A	#N/A	#N/A	#N/A	#N/A	#N/A	#N/A	0.00205319	0.00113051	0.00250736	0.00218429	0.0018383	0.00239036	#N/A	#N/A	0.000902108	0.00135522	#N/A	#N/A	#N/A	#N/A	#N/A	#N/A	#VALUE!	0.00129926	#N/A	#N/A	0.00110937	0.00151964	#N/A	#N/A	#N/A	0.003475	#N/A	#N/A
5	#N/A	#N/A	#N/A	#N/A	#N/A	#N/A	#N/A	#N/A	#N/A	#N/A	#N/A	#N/A	#N/A	#N/A	#N/A	#N/A	#N/A	#N/A	#N/A	#N/A	#N/A	#N/A	#N/A	#N/A	#N/A	#N/A	#N/A	0.0011535	0.000666092	#N/A	#N/A	0.000907774	0.000836221	0.000715383	0.000883335	0.000777488	0.000822143	#N/A	#N/A	#N/A	0.000653676	#N/A	#N/A	0.000914921	#N/A	#N/A	#N/A	#N/A	#N/A
7	0.000230138	#N/A	0.000150707	#N/A	#N/A	#N/A	#N/A	#N/A	#N/A	#N/A	#N/A	#N/A	#N/A	#N/A	#N/A	#N/A	#N/A	#N/A	#N/A	#N/A	#N/A	0.000686391	0.000608793	0.000641555	0.000485332	0.000601636	#VALUE!	#N/A	#N/A	0.000485558	0.000636788	#N/A	#N/A	#N/A	#N/A	#N/A	#N/A	0.000608315	0.000554379	#N/A	#N/A	0.000628246	0.000557919	#N/A	#N/A	#N/A	0.000818272	#N/A	0.00135768
10	#N/A	#N/A	#N/A	#N/A	#N/A	#N/A	#N/A	#N/A	#N/A	#N/A	#N/A	#N/A	#N/A	#N/A	#N/A	#N/A	#N/A	#N/A	#N/A	#N/A	#N/A	#N/A	#N/A	#N/A	#N/A	#N/A	#N/A	0.00065128	0.000436489	#N/A	#N/A	0.000579	0.00064243	0.000565533	#VALUE!	0.000563594	0.000552714	#N/A	#N/A	#N/A	0.000463568	#N/A	#N/A	0.0006067	#N/A	#N/A	#N/A	#N/A	#N/A
15	0.000147326	#N/A	0.00014705	#N/A	#N/A	#N/A	#N/A	#N/A	#N/A	#N/A	#N/A	#N/A	#N/A	#N/A	#N/A	#N/A	#N/A	#N/A	#N/A	#N/A	#N/A	0.000450538	0.000549414	0.000512687	0.000524439	0.000558943	0.000495704	#N/A	#N/A	0.00053741	0.000464472	#N/A	#N/A	#N/A	#N/A	#N/A	#N/A	0.000481917	0.000434899	#N/A	#N/A	0.000559113	0.000518738	#N/A	#N/A	#N/A	0.000503838	#N/A	0.00076823
20	#N/A	#N/A	#N/A	#N/A	#N/A	#N/A	#N/A	#N/A	#N/A	#N/A	#N/A	#N/A	#N/A	#N/A	#N/A	#N/A	#N/A	#N/A	#N/A	#N/A	#N/A	#N/A	#N/A	#N/A	#N/A	#N/A	#N/A	0.000487654	0.000454156	#N/A	#N/A	#VALUE!	0.000595524	0.000491987	0.000445536	0.000566652	0.000489983	#N/A	#N/A	#N/A	0.000593868	#N/A	#N/A	0.000511059	#N/A	#N/A	#N/A	#N/A	#N/A
25	0.000129094	#N/A	0.000120609	#N/A	#N/A	#N/A	#N/A	#N/A	#N/A	#N/A	#N/A	#N/A	#N/A	#N/A	#N/A	#N/A	#N/A	#N/A	#N/A	#N/A	#N/A	0.000450965	0.000569243	0.00049234	0.000450043	0.000543093	0.000473546	#N/A	#N/A	0.000563991	0.00043339	#N/A	#N/A	#N/A	#N/A	#N/A	#N/A	0.000408764	0.000524984	#N/A	#N/A	0.000480376	0.000442915	#N/A	#N/A	#N/A	0.000512406	#N/A	0.000511076
30	#N/A	#N/A	#N/A	#N/A	#N/A	#N/A	#N/A	#N/A	#N/A	#N/A	#N/A	#N/A	#N/A	#N/A	#N/A	#N/A	#N/A	#N/A	#N/A	#N/A	#N/A	#N/A	#N/A	#N/A	#N/A	#N/A	#N/A	0.000529585	0.00051285	#N/A	#N/A	0.000536764	0.000495189	0.000565422	0.000411501	0.000506452	0.000550463	#N/A	#N/A	#N/A	0.000456524	#N/A	#N/A	0.000802678	#N/A	#N/A	#N/A	#N/A	#N/A
40	0.000139578	#N/A	0.000112714	#N/A	#N/A	#N/A	#N/A	#N/A	#N/A	#N/A	#N/A	#N/A	#N/A	#N/A	#N/A	#N/A	#N/A	#N/A	#N/A	#N/A	#N/A	0.00043853	0.000583889	0.000467105	0.000570861	0.000461586	#VALUE!	#N/A	#N/A	0.000462458	0.000493337	#N/A	#N/A	#N/A	#N/A	#N/A	#N/A	0.000561759	0.000453241	#N/A	#N/A	0.000503508	0.000584239	#N/A	#N/A	#N/A	0.000551212	#N/A	0.000533977
RealTime	A	B	C	D	E	F	G	H	I	J	K	L	M	N	O	P	Q	R	S	T	U	V	W	X	Y	Z	AA	AB	AC	AD	AE	AF	AG	AH	AI	AJ	AK	AL	AM	AN	AO	AP	AQ	AR	AS	AT	AU	AV	AW
0	#N/A
1	#N/A
3	0.000263352
5	#N/A
7	0.000230138
10	#N/A
15.0833	0.000147326
20	#N/A
25.1333	0.000129094
30	#N/A
41.3	0.000139578
0		#N/A
1		#N/A
3		#N/A
5		#N/A
7		#N/A
10		#N/A
15		#N/A
20		#N/A
25		#N/A
30		#N/A
40		#N/A
0			#N/A
1			#N/A
3.63333			0.000213938
5			#N/A
8.16667			0.000150707
10			#N/A
15.75			0.00014705
20			#N/A
25.05			0.000120609
30			#N/A
39.7667			0.000112714
0				#N/A
1.15				#N/A
3				#N/A
4.83333				#N/A
7				#N/A
10.2				#N/A
15				#N/A
19.8333				#N/A
25				#N/A
30.0667				#N/A
40				#N/A
0					#N/A
1.25					#N/A
3					#N/A
5.05					#N/A
7					#N/A
10.1667					#N/A
15					#N/A
19.9833					#N/A
25					#N/A
29.9833					#N/A
40					#N/A
0						#N/A
1						#N/A
5.71667						#N/A
5						#N/A
7.66667						#N/A
10						#N/A
15						#N/A
20						#N/A
25						#N/A
30						#N/A
40						#N/A
0							#N/A
1							#N/A
3.5							#N/A
5							#N/A
7.11667							#N/A
10							#N/A
14.95							#N/A
20							#N/A
25.3							#N/A
30							#N/A
40.1167							#N/A
0								#N/A
1								#N/A
2.91667								#N/A
5								#N/A
7.26667								#N/A
10								#N/A
15.0667								#N/A
20								#N/A
24.6833								#N/A
30								#N/A
37.2333								#N/A
0									#N/A
1									#N/A
3									#N/A
5									#N/A
6.78333									#N/A
10									#N/A
14.8667									#N/A
20									#N/A
25									#N/A
30									#N/A
40.1167									#N/A
0										#N/A
1.73333										#N/A
3										#N/A
5.01667										#N/A
7										#N/A
10.4667										#N/A
15										#N/A
20.4667										#N/A
25										#N/A
30.5167										#N/A
40										#N/A
0											#N/A
1.05											#N/A
3											#N/A
6.53333											#N/A
7											#N/A
10											#N/A
15											#N/A
17.9833											#N/A
25											#N/A
32.8											#N/A
40											#N/A
0												#N/A
1.61667												#N/A
3												#N/A
5.91667												#N/A
7												#N/A
10.65												#N/A
15												#N/A
13												#N/A
25												#N/A
30												#N/A
40												#N/A
0													#N/A
1													#N/A
3													#N/A
5.33333													#N/A
7													#N/A
10													#N/A
15													#N/A
21.8833													#N/A
25													#N/A
30.1667													#N/A
40													#N/A
0														#N/A
1														#N/A
2.83333														#N/A
5														#N/A
7.53333														#N/A
10														#N/A
15.5167														#N/A
20														#N/A
25.25														#N/A
30														#N/A
39.95														#N/A
0															#N/A
1															#N/A
3.16667															#N/A
5															#N/A
7.31667															#N/A
10															#N/A
14.6167															#N/A
20															#N/A
25.0333															#N/A
30															#N/A
37.5833															#N/A
0																#N/A
1.01667																#N/A
3																#N/A
7.95																#N/A
7																#N/A
16.85																#N/A
15																#N/A
20.15																#N/A
25																#N/A
29.1833																#N/A
40																#N/A
0																	#N/A
1.8																	#N/A
3																	#N/A
6.2																	#N/A
7																	#N/A
13.4																	#N/A
15																	#N/A
20.2																	#N/A
25																	#N/A
30.4333																	#N/A
40																	#N/A
0																		#N/A
3.63333																		#N/A
3																		#N/A
6.93333																		#N/A
7																		#N/A
14.6167																		#N/A
15																		#N/A
25																		#N/A
25																		#N/A
40.05																		#N/A
40																		#N/A
0																			#N/A
1																			#N/A
3.33333																			#N/A
5																			#N/A
7																			#N/A
10																			#N/A
14.7																			#N/A
20																			#N/A
21.9667																			#N/A
30																			#N/A
40																			#N/A
0																				#N/A
1.1																				#N/A
3																				#N/A
5																				#N/A
7																				#N/A
9.96667																				#N/A
15																				#N/A
19.9833																				#N/A
25																				#N/A
29.9167																				#N/A
40																				#N/A
0																					#N/A
1.4																					#N/A
3																					#N/A
5.51667																					#N/A
7																					#N/A
10.5833																					#N/A
15																					#N/A
20.6833																					#N/A
25																					#N/A
30																					#N/A
40																					#N/A
0																						#N/A
1																						#N/A
3																						0.00205319
5																						#N/A
7.01667																						0.000686391
10																						#N/A
15.0333																						0.000450538
20																						#N/A
25.9167																						0.000450965
30																						#N/A
39.95																						0.00043853
0																							#N/A
1																							#N/A
3.05																							0.00113051
5																							#N/A
7.05																							0.000608793
10																							#N/A
14.7333																							0.000549414
20																							#N/A
24.7333																							0.000569243
30																							#N/A
40.75																							0.000583889
0																								#N/A
1																								#N/A
2.85																								0.00250736
5																								#N/A
7.1																								0.000641555
10																								#N/A
15.6333																								0.000512687
20																								#N/A
25.3																								0.00049234
30																								#N/A
40.1																								0.000467105
0																									#N/A
1																									#N/A
3.08333																									0.00218429
5																									#N/A
8.31667																									0.000485332
10																									#N/A
15.2167																									0.000524439
20																									#N/A
27.8333																									0.000450043
30																									#N/A
40.1833																									0.000570861
0																										#N/A
1																										#N/A
2.86667																										0.0018383
5																										#N/A
6.95																										0.000601636
10																										#N/A
14.9333																										0.000558943
20																										#N/A
24.85																										0.000543093
30																										#N/A
39.7667																										0.000461586
0																											#N/A
1																											#N/A
2.9																											0.00239036
5																											#N/A
6.7																											#VALUE!
10																											#N/A
14.9333																											0.000495704
20																											#N/A
24.8333																											0.000473546
30																											#N/A
29.15																											#VALUE!
0																												#N/A
1																												0.0122803
3																												#N/A
5.33333																												0.0011535
7																												#N/A
9.95																												0.00065128
15																												#N/A
20.0667																												0.000487654
25																												#N/A
30.2333																												0.000529585
40																												#N/A
0																													#N/A
0.966667																													0.0089832
3																													#N/A
5																													0.000666092
7																													#N/A
10.0667																													0.000436489
15																													#N/A
19.8333																													0.000454156
25																													#N/A
30.2333																													0.00051285
40																													#N/A
0																														#N/A
1																														#N/A
3.08333																														0.000902108
5																														#N/A
7.16667																														0.000485558
10																														#N/A
14.9167																														0.00053741
20																														#N/A
25.0833																														0.000563991
30																														#N/A
39.9667																														0.000462458
0																															#N/A
1																															#N/A
3																															0.00135522
5																															#N/A
7.28333																															0.000636788
10																															#N/A
14.9167																															0.000464472
20																															#N/A
16.1333																															0.00043339
30																															#N/A
31.1833																															0.000493337
0																																#N/A
0.916667																																0.011498
3																																#N/A
4.98333																																0.000907774
7																																#N/A
10.05																																0.000579
15																																#N/A
20.0333																																#VALUE!
25																																#N/A
29.35																																0.000536764
40																																#N/A
0																																	#N/A
0.816667																																	0.0218487
3																																	#N/A
5.16667																																	0.000836221
7																																	#N/A
9.7																																	0.00064243
15																																	#N/A
20.3333																																	0.000595524
25																																	#N/A
30.15																																	0.000495189
40																																	#N/A
0																																		#N/A
1.7																																		0.00469222
3																																		#N/A
5.15																																		0.000715383
7																																		#N/A
10.0333																																		0.000565533
15																																		#N/A
20.1333																																		0.000491987
25																																		#N/A
29.9667																																		0.000565422
40																																		#N/A
0																																			#N/A
1.01667																																			0.0127975
3																																			#N/A
5.05																																			0.000883335
7																																			#N/A
9.95																																			#VALUE!
15																																			#N/A
19.9333																																			0.000445536
25																																			#N/A
30.05																																			0.000411501
40																																			#N/A
0																																				#N/A
1.4																																				0.00968517
3																																				#N/A
5.05																																				0.000777488
7																																				#N/A
9.98333																																				0.000563594
15																																				#N/A
20.0667																																				0.000566652
25																																				#N/A
30.4																																				0.000506452
40																																				#N/A
0																																					#N/A
1.2																																					0.013475
3																																					#N/A
5.03333																																					0.000822143
7																																					#N/A
10.55																																					0.000552714
15																																					#N/A
20.05																																					0.000489983
25																																					#N/A
30.0167																																					0.000550463
40																																					#N/A
0																																						#N/A
1																																						#N/A
3.2																																						#VALUE!
5																																						#N/A
6.76667																																						0.000608315
10																																						#N/A
14.8333																																						0.000481917
20																																						#N/A
24.8167																																						0.000408764
30																																						#N/A
39.8333																																						0.000561759
0																																							#N/A
1																																							#N/A
3.05																																							0.00129926
5																																							#N/A
7																																							0.000554379
10																																							#N/A
15.75																																							0.000434899
20																																							#N/A
25.1																																							0.000524984
30																																							#N/A
39.8333																																							0.000453241
0																																								#N/A
1.5																																								#N/A
3																																								#N/A
5																																								#N/A
7																																								#N/A
9.83333																																								#N/A
15																																								#N/A
20																																								#N/A
25																																								#N/A
30																																								#N/A
40																																								#N/A
0																																									#N/A
1.1																																									0.0171915
3																																									#N/A
4.93333																																									0.000653676
7																																									#N/A
10.2333																																									0.000463568
15																																									#N/A
14.8833																																									0.000593868
25																																									#N/A
16.8667																																									0.000456524
40																																									#N/A
0																																										#N/A
1																																										#N/A
6.11667																																										0.00110937
5																																										#N/A
7.33333																																										0.000628246
10																																										#N/A
16.5																																										0.000559113
20																																										#N/A
27.2667																																										0.000480376
30																																										#N/A
40.3167																																										0.000503508
0																																											#N/A
1																																											#N/A
3.08333																																											0.00151964
5																																											#N/A
7.06667																																											0.000557919
10																																											#N/A
15.3167																																											0.000518738
20																																											#N/A
25.1																																											0.000442915
30																																											#N/A
40.0333																																											0.000584239
0																																												#N/A
1.36667																																												0.00818968
3																																												#N/A
5																																												0.000914921
7																																												#N/A
10																																												0.0006067
15																																												#N/A
20																																												0.000511059
25																																												#N/A
30.2																																												0.000802678
40																																												#N/A
0																																													#N/A
1.63333																																													#N/A
3																																													#N/A
5.2																																													#N/A
7																																													#N/A
10.0167																																													#N/A
15																																													#N/A
20.0167																																													#N/A
25																																													#N/A
30																																													#N/A
40																																													#N/A
0																																														#N/A
1																																														#N/A
3																																														#N/A
5																																														#N/A
7.01667																																														#N/A
10																																														#N/A
14.85																																														#N/A
20																																														#N/A
24.9833																																														#N/A
30																																														#N/A
39.9667																																														#N/A
0																																															#N/A
1																																															#N/A
3																																															0.003475
5																																															#N/A
7																																															0.000818272
10																																															#N/A
15																																															0.000503838
20																																															#N/A
25																																															0.000512406
30																																															#N/A
35.9833																																															0.000551212
0																																																#N/A
1																																																#N/A
3.08333																																																#N/A
5																																																#N/A
7.21667																																																#N/A
10																																																#N/A
15.0167																																																#N/A
20																																																#N/A
24.9																																																#N/A
30																																																#N/A
39.7																																																#N/A
0																																																	#N/A
1																																																	#N/A
3																																																	#N/A
5																																																	#N/A
11.7833																																																	0.00135768
10																																																	#N/A
15.25																																																	0.00076823
20																																																	#N/A
25.3833																																																	0.000511076
30																																																	#N/A
40.1333																																																	0.000533977
#REF!
#REF!
#REF!
#REF!
#REF!
#REF!
#REF!
#REF!
#REF!
#REF!
#REF!
#REF!
#REF!
#REF!
#REF!
#REF!
#REF!
#REF!
#REF!
#REF!
#REF!
#REF!
#REF!
#REF!
#REF!
#REF!
#REF!
#REF!
#REF!
#REF!
#REF!
#REF!
#REF!
#REF!
#REF!
#REF!
#REF!
#REF!
#REF!
#REF!
#REF!
#REF!
#REF!
#REF!
#REF!
#REF!
#REF!
#REF!
#REF!
#REF!
#REF!
#REF!
#REF!
#REF!
#REF!
#REF!
#REF!
#REF!
#REF!
#REF!
#REF!
#REF!
#REF!
#REF!
#REF!
#REF!
#REF!
#REF!
#REF!
#REF!
#REF!
#REF!
#REF!
#REF!
#REF!
#REF!
#REF!
#REF!
#REF!
#REF!
#REF!
#REF!
#REF!
#REF!
#REF!
#REF!
#REF!
#REF!
#REF!
#REF!
#REF!
#REF!
#REF!
#REF!
#REF!
#REF!
#REF!
#REF!
#REF!
#REF!
#REF!
#REF!
#REF!
#REF!
#REF!
#REF!
#REF!
#REF!
#REF!
#REF!
#REF!
#REF!
#REF!
#REF!
#REF!
#REF!
#REF!
#REF!
#REF!
#REF!
#REF!
#REF!
#REF!
#REF!
#REF!
#REF!
#REF!
#REF!
#REF!
#REF!
#REF!
#REF!
#REF!
#REF!
#REF!
#REF!
#REF!
#REF!
#REF!
#REF!
#REF!
#REF!
#REF!
#REF!
#REF!
#REF!
#REF!
#REF!
#REF!
#REF!
#REF!
#REF!
#REF!
#REF!
#REF!
#REF!
#REF!
#REF!
#REF!
#REF!
#REF!
#REF!
#REF!
#REF!
#REF!
#REF!
#REF!
#REF!
#REF!
#REF!
#REF!
#REF!
#REF!
#REF!
#REF!
#REF!
#REF!
#REF!
#REF!
#REF!
#REF!
#REF!
#REF!
#REF!
#REF!
#REF!
#REF!
#REF!
#REF!
#REF!
#REF!
#REF!
#REF!
#REF!
#REF!
#REF!
#REF!
#REF!
#REF!
#REF!
#REF!
#REF!
#REF!
#REF!
#REF!
#REF!
#REF!
#REF!
#REF!
#REF!
#REF!
#REF!
#REF!
#REF!
#REF!
#REF!
#REF!
#REF!
#REF!
#REF!
#REF!
#REF!
#REF!
#REF!
#REF!
#REF!
#REF!
#REF!
#REF!
#REF!
#REF!
#REF!
#REF!
#REF!
#REF!
#REF!
#REF!
#REF!
#REF!
#REF!
#REF!
#REF!
#REF!
#REF!
#REF!
#REF!
#REF!
#REF!
#REF!
#REF!
#REF!
#REF!
#REF!
#REF!
#REF!
#REF!
#REF!
#REF!
#REF!
#REF!
#REF!
#REF!
#REF!
#REF!
#REF!
#REF!
#REF!
#REF!
#REF!
#REF!
#REF!
#REF!
#REF!
#REF!
#REF!
#REF!
#REF!
#REF!
#REF!
#REF!
#REF!
#REF!
#REF!
#REF!
#REF!
#REF!
#REF!
#REF!
#REF!
#REF!
#REF!
#REF!
#REF!
#REF!
#REF!
#REF!
#REF!
#REF!
#REF!
#REF!
#REF!
#REF!
#REF!
#REF!
#REF!
#REF!
#REF!
#REF!
#REF!
#REF!
#REF!
#REF!
#REF!
#REF!
#REF!
#REF!
#REF!
#REF!
#REF!
#REF!
#REF!
#REF!
#REF!
#REF!
#REF!
#REF!
#REF!
#REF!
#REF!
#REF!
#REF!
#REF!
#REF!
#REF!
#REF!
#REF!
#REF!
#REF!
#REF!
#REF!
#REF!
#REF!
#REF!
#REF!
#REF!
#REF!
#REF!
#REF!
#REF!
#REF!
#REF!
#REF!

## Sheet: 05GLN2(15N2)
Time	A	B	C	D	E	F	G	H	I	J	K	L	M	N	O	P	Q	R	S	T	U	V	W	X	Y	Z	AA	AB	AC	AD	AE	AF	AG	AH	AI	AJ	AK	AL	AM	AN	AO	AP	AQ	AR	AS	AT	AU	AV	AW
05 GLN2 (15N2) p(0.1/0.01) bkg(<0.00048)	#N/A	#N/A	#N/A	#N/A	#N/A	#N/A	#N/A	#N/A	#N/A	#N/A	#N/A	#N/A	#N/A	#N/A	#N/A	#N/A	#N/A	#N/A	#N/A	#N/A	#N/A	#N/A	#N/A	#N/A	#N/A	#N/A	#N/A	#N/A	#N/A	#N/A	#N/A	#N/A	#N/A	#N/A	#N/A	#N/A	#N/A	#N/A	#N/A	#N/A	#N/A	#N/A	#N/A	#N/A	#N/A	#N/A	#N/A	#N/A	#N/A
1	#N/A	#N/A	#N/A	#N/A	#N/A	#N/A	#N/A	#N/A	#N/A	#N/A	#N/A	#N/A	#N/A	#N/A	#N/A	#N/A	#N/A	#N/A	#N/A	#N/A	#N/A	#N/A	#N/A	#N/A	#N/A	#N/A	#N/A	#N/A	#N/A	#N/A	#N/A	#N/A	#N/A	#N/A	#N/A	#N/A	#N/A	#N/A	#N/A	#N/A	#N/A	#N/A	#N/A	#N/A	#N/A	#N/A	#N/A	#N/A	#N/A
3	7.6624e-06	#N/A	8.36506e-06	#N/A	#N/A	#N/A	0.000290224	0.000307234	0.000239039	#N/A	#N/A	#N/A	#N/A	0.000215681	0.000238659	#N/A	#N/A	#N/A	0.000218236	#N/A	#N/A	0.000274023	0.000183183	0.000340529	0.000253352	0.000278204	0.000334522	#N/A	#N/A	0.000220526	0.000263745	#N/A	#N/A	#N/A	#N/A	#N/A	#N/A	0.000287407	0.000336675	#N/A	#N/A	0.000186899	0.000202152	#N/A	#N/A	#N/A	0.000358184	#N/A	#N/A
5	#N/A	#N/A	#N/A	0.000158318	0.000135253	#N/A	#N/A	#N/A	#N/A	0.000170099	0.000123081	9.72881e-05	0.000133258	#N/A	#N/A	9.45248e-05	0.000126624	0.000132205	#N/A	0.000138053	0.000167437	#N/A	#N/A	#N/A	#N/A	#N/A	#N/A	0.000201325	0.000180806	#N/A	#N/A	0.000194888	0.000177961	0.000223965	0.000202782	0.000179066	0.000224564	#N/A	#N/A	0.000181672	0.00019628	#N/A	#N/A	0.000206424	#N/A	#N/A	#N/A	#N/A	#N/A
7	8.62156e-06	#N/A	7.69102e-06	#N/A	#N/A	#N/A	0.000149501	0.000126936	0.000104746	#N/A	#N/A	#N/A	#N/A	8.26841e-05	0.000110289	#N/A	#N/A	#N/A	#N/A	#N/A	#N/A	0.00014753	0.000114831	0.000163605	0.000131416	0.000149993	0.000147609	#N/A	#N/A	#VALUE!	0.000150876	#N/A	#N/A	#N/A	#N/A	#N/A	#N/A	0.000158587	0.000168128	#N/A	#N/A	0.000137811	0.000119014	#N/A	#N/A	#N/A	0.000180061	#N/A	0.000158564
10	#N/A	#N/A	#N/A	7.45642e-05	7.42331e-05	#N/A	#N/A	#N/A	#N/A	8.51893e-05	#N/A	5.60682e-05	#N/A	#N/A	#N/A	4.1824e-05	5.2648e-05	6.09514e-05	#N/A	7.72654e-05	9.38562e-05	#N/A	#N/A	#N/A	#N/A	#N/A	#N/A	0.000123387	0.000110923	#N/A	#N/A	0.000118893	0.000104848	0.000142248	0.000117693	0.000114845	0.000134751	#N/A	#N/A	0.000124513	0.000115792	#N/A	#N/A	0.000122787	#N/A	#N/A	#N/A	#N/A	#N/A
15	7.86597e-06	#N/A	8.46854e-06	#N/A	#N/A	#N/A	7.20184e-05	7.32404e-05	5.92543e-05	#N/A	#N/A	#N/A	#N/A	4.64706e-05	5.4941e-05	#N/A	#N/A	#N/A	6.44605e-05	#N/A	#N/A	8.34531e-05	7.48895e-05	9.00103e-05	8.3874e-05	8.95811e-05	7.80115e-05	#N/A	#N/A	#VALUE!	9.66818e-05	#N/A	#N/A	#N/A	#N/A	#N/A	#N/A	9.34415e-05	9.53207e-05	#N/A	#N/A	6.80286e-05	7.54742e-05	#N/A	#N/A	#N/A	0.00010028	#N/A	0.000127893
20	#N/A	#N/A	#N/A	3.66753e-05	4.05339e-05	#N/A	#N/A	#N/A	#N/A	4.53717e-05	4.76397e-05	#N/A	3.44559e-05	#N/A	#N/A	3.78327e-05	3.46016e-05	3.70615e-05	#N/A	3.98767e-05	4.23959e-05	#N/A	#N/A	#N/A	#N/A	#N/A	#N/A	7.97713e-05	7.06711e-05	#N/A	#N/A	7.69441e-05	6.84576e-05	7.72303e-05	7.07197e-05	7.66306e-05	8.48464e-05	#N/A	#N/A	7.10509e-05	7.85764e-05	#N/A	#N/A	7.78689e-05	#N/A	#N/A	#N/A	#N/A	#N/A
25	8.53076e-06	#N/A	8.47992e-06	#N/A	#N/A	#N/A	4.07091e-05	3.97745e-05	4.17027e-05	#N/A	#N/A	#N/A	#N/A	3.0367e-05	3.60238e-05	#N/A	#N/A	#N/A	4.18306e-05	#N/A	#N/A	6.22938e-05	6.23601e-05	6.7049e-05	6.56054e-05	7.17228e-05	6.00084e-05	#N/A	#N/A	7.3618e-05	7.18567e-05	#N/A	#N/A	#N/A	#N/A	#N/A	#N/A	7.0907e-05	7.30442e-05	#N/A	#N/A	5.77527e-05	6.06214e-05	#N/A	#N/A	#N/A	7.18656e-05	#N/A	8.0436e-05
30	#N/A	#N/A	#N/A	2.64184e-05	2.7578e-05	#N/A	#N/A	#N/A	#N/A	2.85589e-05	3.09827e-05	#N/A	2.62007e-05	#N/A	#N/A	2.62977e-05	2.48258e-05	2.43883e-05	#N/A	2.70209e-05	3.48291e-05	#N/A	#N/A	#N/A	#N/A	#N/A	#N/A	6.39384e-05	6.1796e-05	#N/A	#N/A	6.1537e-05	6.22229e-05	6.47445e-05	5.77723e-05	6.60438e-05	6.14325e-05	#N/A	#N/A	5.76604e-05	6.87743e-05	#N/A	#N/A	6.40036e-05	#N/A	#N/A	#N/A	#N/A	#N/A
40	8.70392e-06	#N/A	7.78742e-06	#N/A	#N/A	#N/A	2.47998e-05	2.76721e-05	3.31771e-05	#N/A	#N/A	#N/A	#N/A	2.47926e-05	2.69502e-05	#N/A	#N/A	#N/A	#N/A	#N/A	#N/A	5.30292e-05	5.45816e-05	5.33676e-05	5.21829e-05	5.85518e-05	5.94843e-05	#N/A	#N/A	6.10281e-05	6.21173e-05	#N/A	#N/A	#N/A	#N/A	#N/A	#N/A	5.80834e-05	6.27903e-05	#N/A	#N/A	4.93727e-05	5.19797e-05	#N/A	#N/A	#N/A	5.98931e-05	#N/A	6.07256e-05
RealTime	A	B	C	D	E	F	G	H	I	J	K	L	M	N	O	P	Q	R	S	T	U	V	W	X	Y	Z	AA	AB	AC	AD	AE	AF	AG	AH	AI	AJ	AK	AL	AM	AN	AO	AP	AQ	AR	AS	AT	AU	AV	AW
0	#N/A
1	#N/A
3	7.6624e-06
5	#N/A
7	8.62156e-06
10	#N/A
15.0833	7.86597e-06
20	#N/A
25.1333	8.53076e-06
30	#N/A
41.3	8.70392e-06
0		#N/A
1		#N/A
3		#N/A
5		#N/A
7		#N/A
10		#N/A
15		#N/A
20		#N/A
25		#N/A
30		#N/A
40		#N/A
0			#N/A
1			#N/A
3.63333			8.36506e-06
5			#N/A
8.16667			7.69102e-06
10			#N/A
15.75			8.46854e-06
20			#N/A
25.05			8.47992e-06
30			#N/A
39.7667			7.78742e-06
0				#N/A
1.15				#N/A
3				#N/A
4.83333				0.000158318
7				#N/A
10.2				7.45642e-05
15				#N/A
19.8333				3.66753e-05
25				#N/A
30.0667				2.64184e-05
40				#N/A
0					#N/A
1.25					#N/A
3					#N/A
5.05					0.000135253
7					#N/A
10.1667					7.42331e-05
15					#N/A
19.9833					4.05339e-05
25					#N/A
29.9833					2.7578e-05
40					#N/A
0						#N/A
1						#N/A
5.71667						#N/A
5						#N/A
7.66667						#N/A
10						#N/A
15						#N/A
20						#N/A
25						#N/A
30						#N/A
40						#N/A
0							#N/A
1							#N/A
3.5							0.000290224
5							#N/A
7.11667							0.000149501
10							#N/A
14.95							7.20184e-05
20							#N/A
25.3							4.07091e-05
30							#N/A
40.1167							2.47998e-05
0								#N/A
1								#N/A
2.91667								0.000307234
5								#N/A
7.26667								0.000126936
10								#N/A
15.0667								7.32404e-05
20								#N/A
24.6833								3.97745e-05
30								#N/A
37.2333								2.76721e-05
0									#N/A
1									#N/A
3									0.000239039
5									#N/A
6.78333									0.000104746
10									#N/A
14.8667									5.92543e-05
20									#N/A
25									4.17027e-05
30									#N/A
40.1167									3.31771e-05
0										#N/A
1.73333										#N/A
3										#N/A
5.01667										0.000170099
7										#N/A
10.4667										8.51893e-05
15										#N/A
20.4667										4.53717e-05
25										#N/A
30.5167										2.85589e-05
40										#N/A
0											#N/A
1.05											#N/A
3											#N/A
6.53333											0.000123081
7											#N/A
10											#N/A
15											#N/A
17.9833											4.76397e-05
25											#N/A
32.8											3.09827e-05
40											#N/A
0												#N/A
1.61667												#N/A
3												#N/A
5.91667												9.72881e-05
7												#N/A
10.65												5.60682e-05
15												#N/A
13												#N/A
25												#N/A
30												#N/A
40												#N/A
0													#N/A
1													#N/A
3													#N/A
5.33333													0.000133258
7													#N/A
10													#N/A
15													#N/A
21.8833													3.44559e-05
25													#N/A
30.1667													2.62007e-05
40													#N/A
0														#N/A
1														#N/A
2.83333														0.000215681
5														#N/A
7.53333														8.26841e-05
10														#N/A
15.5167														4.64706e-05
20														#N/A
25.25														3.0367e-05
30														#N/A
39.95														2.47926e-05
0															#N/A
1															#N/A
3.16667															0.000238659
5															#N/A
7.31667															0.000110289
10															#N/A
14.6167															5.4941e-05
20															#N/A
25.0333															3.60238e-05
30															#N/A
37.5833															2.69502e-05
0																#N/A
1.01667																#N/A
3																#N/A
7.95																9.45248e-05
7																#N/A
16.85																4.1824e-05
15																#N/A
20.15																3.78327e-05
25																#N/A
29.1833																2.62977e-05
40																#N/A
0																	#N/A
1.8																	#N/A
3																	#N/A
6.2																	0.000126624
7																	#N/A
13.4																	5.2648e-05
15																	#N/A
20.2																	3.46016e-05
25																	#N/A
30.4333																	2.48258e-05
40																	#N/A
0																		#N/A
3.63333																		#N/A
3																		#N/A
6.93333																		0.000132205
7																		#N/A
14.6167																		6.09514e-05
15																		#N/A
25																		3.70615e-05
25																		#N/A
40.05																		2.43883e-05
40																		#N/A
0																			#N/A
1																			#N/A
3.33333																			0.000218236
5																			#N/A
7																			#N/A
10																			#N/A
14.7																			6.44605e-05
20																			#N/A
21.9667																			4.18306e-05
30																			#N/A
40																			#N/A
0																				#N/A
1.1																				#N/A
3																				#N/A
5																				0.000138053
7																				#N/A
9.96667																				7.72654e-05
15																				#N/A
19.9833																				3.98767e-05
25																				#N/A
29.9167																				2.70209e-05
40																				#N/A
0																					#N/A
1.4																					#N/A
3																					#N/A
5.51667																					0.000167437
7																					#N/A
10.5833																					9.38562e-05
15																					#N/A
20.6833																					4.23959e-05
25																					#N/A
30																					3.48291e-05
40																					#N/A
0																						#N/A
1																						#N/A
3																						0.000274023
5																						#N/A
7.01667																						0.00014753
10																						#N/A
15.0333																						8.34531e-05
20																						#N/A
25.9167																						6.22938e-05
30																						#N/A
39.95																						5.30292e-05
0																							#N/A
1																							#N/A
3.05																							0.000183183
5																							#N/A
7.05																							0.000114831
10																							#N/A
14.7333																							7.48895e-05
20																							#N/A
24.7333																							6.23601e-05
30																							#N/A
40.75																							5.45816e-05
0																								#N/A
1																								#N/A
2.85																								0.000340529
5																								#N/A
7.1																								0.000163605
10																								#N/A
15.6333																								9.00103e-05
20																								#N/A
25.3																								6.7049e-05
30																								#N/A
40.1																								5.33676e-05
0																									#N/A
1																									#N/A
3.08333																									0.000253352
5																									#N/A
8.31667																									0.000131416
10																									#N/A
15.2167																									8.3874e-05
20																									#N/A
27.8333																									6.56054e-05
30																									#N/A
40.1833																									5.21829e-05
0																										#N/A
1																										#N/A
2.86667																										0.000278204
5																										#N/A
6.95																										0.000149993
10																										#N/A
14.9333																										8.95811e-05
20																										#N/A
24.85																										7.17228e-05
30																										#N/A
39.7667																										5.85518e-05
0																											#N/A
1																											#N/A
2.9																											0.000334522
5																											#N/A
6.7																											0.000147609
10																											#N/A
14.9333																											7.80115e-05
20																											#N/A
24.8333																											6.00084e-05
30																											#N/A
29.15																											5.94843e-05
0																												#N/A
1																												#N/A
3																												#N/A
5.33333																												0.000201325
7																												#N/A
9.95																												0.000123387
15																												#N/A
20.0667																												7.97713e-05
25																												#N/A
30.2333																												6.39384e-05
40																												#N/A
0																													#N/A
0.966667																													#N/A
3																													#N/A
5																													0.000180806
7																													#N/A
10.0667																													0.000110923
15																													#N/A
19.8333																													7.06711e-05
25																													#N/A
30.2333																													6.1796e-05
40																													#N/A
0																														#N/A
1																														#N/A
3.08333																														0.000220526
5																														#N/A
7.16667																														#VALUE!
10																														#N/A
14.9167																														#VALUE!
20																														#N/A
25.0833																														7.3618e-05
30																														#N/A
39.9667																														6.10281e-05
0																															#N/A
1																															#N/A
3																															0.000263745
5																															#N/A
7.28333																															0.000150876
10																															#N/A
14.9167																															9.66818e-05
20																															#N/A
16.1333																															7.18567e-05
30																															#N/A
31.1833																															6.21173e-05
0																																#N/A
0.916667																																#N/A
3																																#N/A
4.98333																																0.000194888
7																																#N/A
10.05																																0.000118893
15																																#N/A
20.0333																																7.69441e-05
25																																#N/A
29.35																																6.1537e-05
40																																#N/A
0																																	#N/A
0.816667																																	#N/A
3																																	#N/A
5.16667																																	0.000177961
7																																	#N/A
9.7																																	0.000104848
15																																	#N/A
20.3333																																	6.84576e-05
25																																	#N/A
30.15																																	6.22229e-05
40																																	#N/A
0																																		#N/A
1.7																																		#N/A
3																																		#N/A
5.15																																		0.000223965
7																																		#N/A
10.0333																																		0.000142248
15																																		#N/A
20.1333																																		7.72303e-05
25																																		#N/A
29.9667																																		6.47445e-05
40																																		#N/A
0																																			#N/A
1.01667																																			#N/A
3																																			#N/A
5.05																																			0.000202782
7																																			#N/A
9.95																																			0.000117693
15																																			#N/A
19.9333																																			7.07197e-05
25																																			#N/A
30.05																																			5.77723e-05
40																																			#N/A
0																																				#N/A
1.4																																				#N/A
3																																				#N/A
5.05																																				0.000179066
7																																				#N/A
9.98333																																				0.000114845
15																																				#N/A
20.0667																																				7.66306e-05
25																																				#N/A
30.4																																				6.60438e-05
40																																				#N/A
0																																					#N/A
1.2																																					#N/A
3																																					#N/A
5.03333																																					0.000224564
7																																					#N/A
10.55																																					0.000134751
15																																					#N/A
20.05																																					8.48464e-05
25																																					#N/A
30.0167																																					6.14325e-05
40																																					#N/A
0																																						#N/A
1																																						#N/A
3.2																																						0.000287407
5																																						#N/A
6.76667																																						0.000158587
10																																						#N/A
14.8333																																						9.34415e-05
20																																						#N/A
24.8167																																						7.0907e-05
30																																						#N/A
39.8333																																						5.80834e-05
0																																							#N/A
1																																							#N/A
3.05																																							0.000336675
5																																							#N/A
7																																							0.000168128
10																																							#N/A
15.75																																							9.53207e-05
20																																							#N/A
25.1																																							7.30442e-05
30																																							#N/A
39.8333																																							6.27903e-05
0																																								#N/A
1.5																																								#N/A
3																																								#N/A
5																																								0.000181672
7																																								#N/A
9.83333																																								0.000124513
15																																								#N/A
20																																								7.10509e-05
25																																								#N/A
30																																								5.76604e-05
40																																								#N/A
0																																									#N/A
1.1																																									#N/A
3																																									#N/A
4.93333																																									0.00019628
7																																									#N/A
10.2333																																									0.000115792
15																																									#N/A
14.8833																																									7.85764e-05
25																																									#N/A
16.8667																																									6.87743e-05
40																																									#N/A
0																																										#N/A
1																																										#N/A
6.11667																																										0.000186899
5																																										#N/A
7.33333																																										0.000137811
10																																										#N/A
16.5																																										6.80286e-05
20																																										#N/A
27.2667																																										5.77527e-05
30																																										#N/A
40.3167																																										4.93727e-05
0																																											#N/A
1																																											#N/A
3.08333																																											0.000202152
5																																											#N/A
7.06667																																											0.000119014
10																																											#N/A
15.3167																																											7.54742e-05
20																																											#N/A
25.1																																											6.06214e-05
30																																											#N/A
40.0333																																											5.19797e-05
0																																												#N/A
1.36667																																												#N/A
3																																												#N/A
5																																												0.000206424
7																																												#N/A
10																																												0.000122787
15																																												#N/A
20																																												7.78689e-05
25																																												#N/A
30.2																																												6.40036e-05
40																																												#N/A
0																																													#N/A
1.63333																																													#N/A
3																																													#N/A
5.2																																													#N/A
7																																													#N/A
10.0167																																													#N/A
15																																													#N/A
20.0167																																													#N/A
25																																													#N/A
30																																													#N/A
40																																													#N/A
0																																														#N/A
1																																														#N/A
3																																														#N/A
5																																														#N/A
7.01667																																														#N/A
10																																														#N/A
14.85																																														#N/A
20																																														#N/A
24.9833																																														#N/A
30																																														#N/A
39.9667																																														#N/A
0																																															#N/A
1																																															#N/A
3																																															0.000358184
5																																															#N/A
7																																															0.000180061
10																																															#N/A
15																																															0.00010028
20																																															#N/A
25																																															7.18656e-05
30																																															#N/A
35.9833																																															5.98931e-05
0																																																#N/A
1																																																#N/A
3.08333																																																#N/A
5																																																#N/A
7.21667																																																#N/A
10																																																#N/A
15.0167																																																#N/A
20																																																#N/A
24.9																																																#N/A
30																																																#N/A
39.7																																																#N/A
0																																																	#N/A
1																																																	#N/A
3																																																	#N/A
5																																																	#N/A
11.7833																																																	0.000158564
10																																																	#N/A
15.25																																																	0.000127893
20																																																	#N/A
25.3833																																																	8.0436e-05
30																																																	#N/A
40.1333																																																	6.07256e-05
#REF!
#REF!
#REF!
#REF!
#REF!
#REF!
#REF!
#REF!
#REF!
#REF!
#REF!
#REF!
#REF!
#REF!
#REF!
#REF!
#REF!
#REF!
#REF!
#REF!
#REF!
#REF!
#REF!
#REF!
#REF!
#REF!
#REF!
#REF!
#REF!
#REF!
#REF!
#REF!
#REF!
#REF!
#REF!
#REF!
#REF!
#REF!
#REF!
#REF!
#REF!
#REF!
#REF!
#REF!
#REF!
#REF!
#REF!
#REF!
#REF!
#REF!
#REF!
#REF!
#REF!
#REF!
#REF!
#REF!
#REF!
#REF!
#REF!
#REF!
#REF!
#REF!
#REF!
#REF!
#REF!
#REF!
#REF!
#REF!
#REF!
#REF!
#REF!
#REF!
#REF!
#REF!
#REF!
#REF!
#REF!
#REF!
#REF!
#REF!
#REF!
#REF!
#REF!
#REF!
#REF!
#REF!
#REF!
#REF!
#REF!
#REF!
#REF!
#REF!
#REF!
#REF!
#REF!
#REF!
#REF!
#REF!
#REF!
#REF!
#REF!
#REF!
#REF!
#REF!
#REF!
#REF!
#REF!
#REF!
#REF!
#REF!
#REF!
#REF!
#REF!
#REF!
#REF!
#REF!
#REF!
#REF!
#REF!
#REF!
#REF!
#REF!
#REF!
#REF!
#REF!
#REF!
#REF!
#REF!
#REF!
#REF!
#REF!
#REF!
#REF!
#REF!
#REF!
#REF!
#REF!
#REF!
#REF!
#REF!
#REF!
#REF!
#REF!
#REF!
#REF!
#REF!
#REF!
#REF!
#REF!
#REF!
#REF!
#REF!
#REF!
#REF!
#REF!
#REF!
#REF!
#REF!
#REF!
#REF!
#REF!
#REF!
#REF!
#REF!
#REF!
#REF!
#REF!
#REF!
#REF!
#REF!
#REF!
#REF!
#REF!
#REF!
#REF!
#REF!
#REF!
#REF!
#REF!
#REF!
#REF!
#REF!
#REF!
#REF!
#REF!
#REF!
#REF!
#REF!
#REF!
#REF!
#REF!
#REF!
#REF!
#REF!
#REF!
#REF!
#REF!
#REF!
#REF!
#REF!
#REF!
#REF!
#REF!
#REF!
#REF!
#REF!
#REF!
#REF!
#REF!
#REF!
#REF!
#REF!
#REF!
#REF!
#REF!
#REF!
#REF!
#REF!
#REF!
#REF!
#REF!
#REF!
#REF!
#REF!
#REF!
#REF!
#REF!
#REF!
#REF!
#REF!
#REF!
#REF!
#REF!
#REF!
#REF!
#REF!
#REF!
#REF!
#REF!
#REF!
#REF!
#REF!
#REF!
#REF!
#REF!
#REF!
#REF!
#REF!
#REF!
#REF!
#REF!
#REF!
#REF!
#REF!
#REF!
#REF!
#REF!
#REF!
#REF!
#REF!
#REF!
#REF!
#REF!
#REF!
#REF!
#REF!
#REF!
#REF!
#REF!
#REF!
#REF!
#REF!
#REF!
#REF!
#REF!
#REF!
#REF!
#REF!
#REF!
#REF!
#REF!
#REF!
#REF!
#REF!
#REF!
#REF!
#REF!
#REF!
#REF!
#REF!
#REF!
#REF!
#REF!
#REF!
#REF!
#REF!
#REF!
#REF!
#REF!
#REF!
#REF!
#REF!
#REF!
#REF!
#REF!
#REF!
#REF!
#REF!
#REF!
#REF!
#REF!
#REF!
#REF!
#REF!
#REF!
#REF!
#REF!
#REF!
#REF!
#REF!
#REF!
#REF!
#REF!
#REF!
#REF!
#REF!
#REF!
#REF!
#REF!
#REF!
#REF!
#REF!
#REF!
#REF!
#REF!
#REF!
#REF!
#REF!
#REF!
#REF!
#REF!
#REF!
#REF!
#REF!
#REF!
#REF!
#REF!
#REF!
#REF!
#REF!
#REF!
#REF!

## Sheet: 05GLN2(13C2)
Time	A	B	C	D	E	F	G	H	I	J	K	L	M	N	O	P	Q	R	S	T	U	V	W	X	Y	Z	AA	AB	AC	AD	AE	AF	AG	AH	AI	AJ	AK	AL	AM	AN	AO	AP	AQ	AR	AS	AT	AU	AV	AW
05 GLN2 (1,2-13C2) m(glu->) bkg(0.000567)	#N/A	#N/A	#N/A	#N/A	#N/A	#N/A	#N/A	#N/A	#N/A	#N/A	#N/A	#N/A	#N/A	#N/A	#N/A	#N/A	#N/A	#N/A	#N/A	#N/A	#N/A	#N/A	#N/A	#N/A	#N/A	#N/A	#N/A	#N/A	#N/A	#N/A	#N/A	#N/A	#N/A	#N/A	#N/A	#N/A	#N/A	#N/A	#N/A	#N/A	#N/A	#N/A	#N/A	#N/A	#N/A	#N/A	#N/A	#N/A	#N/A
1	#N/A	#N/A	#N/A	#N/A	#N/A	#N/A	#N/A	#N/A	#N/A	#N/A	#N/A	#N/A	#N/A	#N/A	#N/A	#N/A	#N/A	#N/A	#N/A	#N/A	#N/A	#N/A	#N/A	#N/A	#N/A	#N/A	#N/A	0.122508	0.126251	#N/A	#N/A	0.141538	0.141476	0.131143	0.111908	0.117202	0.116783	#N/A	#N/A	0.126846	0.11604	#N/A	#N/A	0.124542	#N/A	#N/A	#N/A	#N/A	#N/A
3	0.0257259	#N/A	0.0243683	#N/A	#N/A	#N/A	#N/A	#N/A	#N/A	#N/A	#N/A	#N/A	#N/A	#N/A	#N/A	#N/A	#N/A	#N/A	#N/A	#N/A	#N/A	0.11689	0.122156	0.122478	0.125844	0.126524	0.115038	#N/A	#N/A	0.12212	0.124541	#N/A	#N/A	#N/A	#N/A	#N/A	#N/A	0.126338	0.133208	#N/A	#N/A	0.102102	0.121695	#N/A	#N/A	#N/A	0.127523	#N/A	#N/A
5	#N/A	#N/A	#N/A	#N/A	#N/A	#N/A	#N/A	#N/A	#N/A	#N/A	#N/A	#N/A	#N/A	#N/A	#N/A	#N/A	#N/A	#N/A	#N/A	#N/A	#N/A	#N/A	#N/A	#N/A	#N/A	#N/A	#N/A	0.118559	0.114486	#N/A	#N/A	0.122861	0.122952	0.126518	0.110605	0.10489	0.107212	#N/A	#N/A	0.119016	0.109952	#N/A	#N/A	0.124605	#N/A	#N/A	#N/A	#N/A	#N/A
7	0.0239325	#N/A	0.0241725	#N/A	#N/A	#N/A	#N/A	#N/A	#N/A	#N/A	#N/A	#N/A	#N/A	#N/A	#N/A	#N/A	#N/A	#N/A	#N/A	#N/A	#N/A	0.115839	0.112644	0.116387	0.112324	0.119727	0.104803	#N/A	#N/A	0.110679	0.110786	#N/A	#N/A	#N/A	#N/A	#N/A	#N/A	0.113546	0.116326	#N/A	#N/A	0.100884	0.108775	#N/A	#N/A	#N/A	0.121433	#N/A	0.118062
10	#N/A	#N/A	#N/A	#N/A	#N/A	#N/A	#N/A	#N/A	#N/A	#N/A	#N/A	#N/A	#N/A	#N/A	#N/A	#N/A	#N/A	#N/A	#N/A	#N/A	#N/A	#N/A	#N/A	#N/A	#N/A	#N/A	#N/A	0.111089	0.10347	#N/A	#N/A	0.118321	0.111777	0.106274	0.100041	0.107628	0.104537	#N/A	#N/A	0.113849	0.0961573	#N/A	#N/A	0.115654	#N/A	#N/A	#N/A	#N/A	#N/A
15	0.0256543	#N/A	0.0236404	#N/A	#N/A	#N/A	#N/A	#N/A	#N/A	#N/A	#N/A	#N/A	#N/A	#N/A	#N/A	#N/A	#N/A	#N/A	#N/A	#N/A	#N/A	0.105045	0.109965	0.107169	0.110203	0.114144	0.0932591	#N/A	#N/A	0.109482	0.10076	#N/A	#N/A	#N/A	#N/A	#N/A	#N/A	0.110026	0.113294	#N/A	#N/A	0.0962152	0.111816	#N/A	#N/A	#N/A	0.116265	#N/A	0.114111
20	#N/A	#N/A	#N/A	#N/A	#N/A	#N/A	#N/A	#N/A	#N/A	#N/A	#N/A	#N/A	#N/A	#N/A	#N/A	#N/A	#N/A	#N/A	#N/A	#N/A	#N/A	#N/A	#N/A	#N/A	#N/A	#N/A	#N/A	0.104302	0.099406	#N/A	#N/A	0.112205	0.110086	0.10632	0.0970703	0.0997021	0.103793	#N/A	#N/A	0.106209	0.0883564	#N/A	#N/A	0.109658	#N/A	#N/A	#N/A	#N/A	#N/A
25	0.026121	#N/A	0.0249268	#N/A	#N/A	#N/A	#N/A	#N/A	#N/A	#N/A	#N/A	#N/A	#N/A	#N/A	#N/A	#N/A	#N/A	#N/A	#N/A	#N/A	#N/A	0.10197	0.10898	0.105302	0.108082	0.118171	0.0939212	#N/A	#N/A	0.107296	0.101122	#N/A	#N/A	#N/A	#N/A	#N/A	#N/A	0.106509	0.110124	#N/A	#N/A	0.0976704	0.0999475	#N/A	#N/A	#N/A	0.108444	#N/A	0.115394
30	#N/A	#N/A	#N/A	#N/A	#N/A	#N/A	#N/A	#N/A	#N/A	#N/A	#N/A	#N/A	#N/A	#N/A	#N/A	#N/A	#N/A	#N/A	#N/A	#N/A	#N/A	#N/A	#N/A	#N/A	#N/A	#N/A	#N/A	0.105151	0.100825	#N/A	#N/A	0.111176	0.109211	0.100661	0.0928712	0.0951901	0.0953349	#N/A	#N/A	0.101577	0.0889356	#N/A	#N/A	0.110911	#N/A	#N/A	#N/A	#N/A	#N/A
40	0.0252431	#N/A	0.0246811	#N/A	#N/A	#N/A	#N/A	#N/A	#N/A	#N/A	#N/A	#N/A	#N/A	#N/A	#N/A	#N/A	#N/A	#N/A	#N/A	#N/A	#N/A	0.0963664	0.10594	0.102554	0.105535	0.111005	0.0937679	#N/A	#N/A	0.102989	0.0999301	#N/A	#N/A	#N/A	#N/A	#N/A	#N/A	0.107863	0.105829	#N/A	#N/A	0.0954847	0.105037	#N/A	#N/A	#N/A	0.110529	#N/A	0.111544
RealTime	A	B	C	D	E	F	G	H	I	J	K	L	M	N	O	P	Q	R	S	T	U	V	W	X	Y	Z	AA	AB	AC	AD	AE	AF	AG	AH	AI	AJ	AK	AL	AM	AN	AO	AP	AQ	AR	AS	AT	AU	AV	AW
0	#N/A
1	#N/A
3	0.0257259
5	#N/A
7	0.0239325
10	#N/A
15.0833	0.0256543
20	#N/A
25.1333	0.026121
30	#N/A
41.3	0.0252431
0		#N/A
1		#N/A
3		#N/A
5		#N/A
7		#N/A
10		#N/A
15		#N/A
20		#N/A
25		#N/A
30		#N/A
40		#N/A
0			#N/A
1			#N/A
3.63333			0.0243683
5			#N/A
8.16667			0.0241725
10			#N/A
15.75			0.0236404
20			#N/A
25.05			0.0249268
30			#N/A
39.7667			0.0246811
0				#N/A
1.15				#N/A
3				#N/A
4.83333				#N/A
7				#N/A
10.2				#N/A
15				#N/A
19.8333				#N/A
25				#N/A
30.0667				#N/A
40				#N/A
0					#N/A
1.25					#N/A
3					#N/A
5.05					#N/A
7					#N/A
10.1667					#N/A
15					#N/A
19.9833					#N/A
25					#N/A
29.9833					#N/A
40					#N/A
0						#N/A
1						#N/A
5.71667						#N/A
5						#N/A
7.66667						#N/A
10						#N/A
15						#N/A
20						#N/A
25						#N/A
30						#N/A
40						#N/A
0							#N/A
1							#N/A
3.5							#N/A
5							#N/A
7.11667							#N/A
10							#N/A
14.95							#N/A
20							#N/A
25.3							#N/A
30							#N/A
40.1167							#N/A
0								#N/A
1								#N/A
2.91667								#N/A
5								#N/A
7.26667								#N/A
10								#N/A
15.0667								#N/A
20								#N/A
24.6833								#N/A
30								#N/A
37.2333								#N/A
0									#N/A
1									#N/A
3									#N/A
5									#N/A
6.78333									#N/A
10									#N/A
14.8667									#N/A
20									#N/A
25									#N/A
30									#N/A
40.1167									#N/A
0										#N/A
1.73333										#N/A
3										#N/A
5.01667										#N/A
7										#N/A
10.4667										#N/A
15										#N/A
20.4667										#N/A
25										#N/A
30.5167										#N/A
40										#N/A
0											#N/A
1.05											#N/A
3											#N/A
6.53333											#N/A
7											#N/A
10											#N/A
15											#N/A
17.9833											#N/A
25											#N/A
32.8											#N/A
40											#N/A
0												#N/A
1.61667												#N/A
3												#N/A
5.91667												#N/A
7												#N/A
10.65												#N/A
15												#N/A
13												#N/A
25												#N/A
30												#N/A
40												#N/A
0													#N/A
1													#N/A
3													#N/A
5.33333													#N/A
7													#N/A
10													#N/A
15													#N/A
21.8833													#N/A
25													#N/A
30.1667													#N/A
40													#N/A
0														#N/A
1														#N/A
2.83333														#N/A
5														#N/A
7.53333														#N/A
10														#N/A
15.5167														#N/A
20														#N/A
25.25														#N/A
30														#N/A
39.95														#N/A
0															#N/A
1															#N/A
3.16667															#N/A
5															#N/A
7.31667															#N/A
10															#N/A
14.6167															#N/A
20															#N/A
25.0333															#N/A
30															#N/A
37.5833															#N/A
0																#N/A
1.01667																#N/A
3																#N/A
7.95																#N/A
7																#N/A
16.85																#N/A
15																#N/A
20.15																#N/A
25																#N/A
29.1833																#N/A
40																#N/A
0																	#N/A
1.8																	#N/A
3																	#N/A
6.2																	#N/A
7																	#N/A
13.4																	#N/A
15																	#N/A
20.2																	#N/A
25																	#N/A
30.4333																	#N/A
40																	#N/A
0																		#N/A
3.63333																		#N/A
3																		#N/A
6.93333																		#N/A
7																		#N/A
14.6167																		#N/A
15																		#N/A
25																		#N/A
25																		#N/A
40.05																		#N/A
40																		#N/A
0																			#N/A
1																			#N/A
3.33333																			#N/A
5																			#N/A
7																			#N/A
10																			#N/A
14.7																			#N/A
20																			#N/A
21.9667																			#N/A
30																			#N/A
40																			#N/A
0																				#N/A
1.1																				#N/A
3																				#N/A
5																				#N/A
7																				#N/A
9.96667																				#N/A
15																				#N/A
19.9833																				#N/A
25																				#N/A
29.9167																				#N/A
40																				#N/A
0																					#N/A
1.4																					#N/A
3																					#N/A
5.51667																					#N/A
7																					#N/A
10.5833																					#N/A
15																					#N/A
20.6833																					#N/A
25																					#N/A
30																					#N/A
40																					#N/A
0																						#N/A
1																						#N/A
3																						0.11689
5																						#N/A
7.01667																						0.115839
10																						#N/A
15.0333																						0.105045
20																						#N/A
25.9167																						0.10197
30																						#N/A
39.95																						0.0963664
0																							#N/A
1																							#N/A
3.05																							0.122156
5																							#N/A
7.05																							0.112644
10																							#N/A
14.7333																							0.109965
20																							#N/A
24.7333																							0.10898
30																							#N/A
40.75																							0.10594
0																								#N/A
1																								#N/A
2.85																								0.122478
5																								#N/A
7.1																								0.116387
10																								#N/A
15.6333																								0.107169
20																								#N/A
25.3																								0.105302
30																								#N/A
40.1																								0.102554
0																									#N/A
1																									#N/A
3.08333																									0.125844
5																									#N/A
8.31667																									0.112324
10																									#N/A
15.2167																									0.110203
20																									#N/A
27.8333																									0.108082
30																									#N/A
40.1833																									0.105535
0																										#N/A
1																										#N/A
2.86667																										0.126524
5																										#N/A
6.95																										0.119727
10																										#N/A
14.9333																										0.114144
20																										#N/A
24.85																										0.118171
30																										#N/A
39.7667																										0.111005
0																											#N/A
1																											#N/A
2.9																											0.115038
5																											#N/A
6.7																											0.104803
10																											#N/A
14.9333																											0.0932591
20																											#N/A
24.8333																											0.0939212
30																											#N/A
29.15																											0.0937679
0																												#N/A
1																												0.122508
3																												#N/A
5.33333																												0.118559
7																												#N/A
9.95																												0.111089
15																												#N/A
20.0667																												0.104302
25																												#N/A
30.2333																												0.105151
40																												#N/A
0																													#N/A
0.966667																													0.126251
3																													#N/A
5																													0.114486
7																													#N/A
10.0667																													0.10347
15																													#N/A
19.8333																													0.099406
25																													#N/A
30.2333																													0.100825
40																													#N/A
0																														#N/A
1																														#N/A
3.08333																														0.12212
5																														#N/A
7.16667																														0.110679
10																														#N/A
14.9167																														0.109482
20																														#N/A
25.0833																														0.107296
30																														#N/A
39.9667																														0.102989
0																															#N/A
1																															#N/A
3																															0.124541
5																															#N/A
7.28333																															0.110786
10																															#N/A
14.9167																															0.10076
20																															#N/A
16.1333																															0.101122
30																															#N/A
31.1833																															0.0999301
0																																#N/A
0.916667																																0.141538
3																																#N/A
4.98333																																0.122861
7																																#N/A
10.05																																0.118321
15																																#N/A
20.0333																																0.112205
25																																#N/A
29.35																																0.111176
40																																#N/A
0																																	#N/A
0.816667																																	0.141476
3																																	#N/A
5.16667																																	0.122952
7																																	#N/A
9.7																																	0.111777
15																																	#N/A
20.3333																																	0.110086
25																																	#N/A
30.15																																	0.109211
40																																	#N/A
0																																		#N/A
1.7																																		0.131143
3																																		#N/A
5.15																																		0.126518
7																																		#N/A
10.0333																																		0.106274
15																																		#N/A
20.1333																																		0.10632
25																																		#N/A
29.9667																																		0.100661
40																																		#N/A
0																																			#N/A
1.01667																																			0.111908
3																																			#N/A
5.05																																			0.110605
7																																			#N/A
9.95																																			0.100041
15																																			#N/A
19.9333																																			0.0970703
25																																			#N/A
30.05																																			0.0928712
40																																			#N/A
0																																				#N/A
1.4																																				0.117202
3																																				#N/A
5.05																																				0.10489
7																																				#N/A
9.98333																																				0.107628
15																																				#N/A
20.0667																																				0.0997021
25																																				#N/A
30.4																																				0.0951901
40																																				#N/A
0																																					#N/A
1.2																																					0.116783
3																																					#N/A
5.03333																																					0.107212
7																																					#N/A
10.55																																					0.104537
15																																					#N/A
20.05																																					0.103793
25																																					#N/A
30.0167																																					0.0953349
40																																					#N/A
0																																						#N/A
1																																						#N/A
3.2																																						0.126338
5																																						#N/A
6.76667																																						0.113546
10																																						#N/A
14.8333																																						0.110026
20																																						#N/A
24.8167																																						0.106509
30																																						#N/A
39.8333																																						0.107863
0																																							#N/A
1																																							#N/A
3.05																																							0.133208
5																																							#N/A
7																																							0.116326
10																																							#N/A
15.75																																							0.113294
20																																							#N/A
25.1																																							0.110124
30																																							#N/A
39.8333																																							0.105829
0																																								#N/A
1.5																																								0.126846
3																																								#N/A
5																																								0.119016
7																																								#N/A
9.83333																																								0.113849
15																																								#N/A
20																																								0.106209
25																																								#N/A
30																																								0.101577
40																																								#N/A
0																																									#N/A
1.1																																									0.11604
3																																									#N/A
4.93333																																									0.109952
7																																									#N/A
10.2333																																									0.0961573
15																																									#N/A
14.8833																																									0.0883564
25																																									#N/A
16.8667																																									0.0889356
40																																									#N/A
0																																										#N/A
1																																										#N/A
6.11667																																										0.102102
5																																										#N/A
7.33333																																										0.100884
10																																										#N/A
16.5																																										0.0962152
20																																										#N/A
27.2667																																										0.0976704
30																																										#N/A
40.3167																																										0.0954847
0																																											#N/A
1																																											#N/A
3.08333																																											0.121695
5																																											#N/A
7.06667																																											0.108775
10																																											#N/A
15.3167																																											0.111816
20																																											#N/A
25.1																																											0.0999475
30																																											#N/A
40.0333																																											0.105037
0																																												#N/A
1.36667																																												0.124542
3																																												#N/A
5																																												0.124605
7																																												#N/A
10																																												0.115654
15																																												#N/A
20																																												0.109658
25																																												#N/A
30.2																																												0.110911
40																																												#N/A
0																																													#N/A
1.63333																																													#N/A
3																																													#N/A
5.2																																													#N/A
7																																													#N/A
10.0167																																													#N/A
15																																													#N/A
20.0167																																													#N/A
25																																													#N/A
30																																													#N/A
40																																													#N/A
0																																														#N/A
1																																														#N/A
3																																														#N/A
5																																														#N/A
7.01667																																														#N/A
10																																														#N/A
14.85																																														#N/A
20																																														#N/A
24.9833																																														#N/A
30																																														#N/A
39.9667																																														#N/A
0																																															#N/A
1																																															#N/A
3																																															0.127523
5																																															#N/A
7																																															0.121433
10																																															#N/A
15																																															0.116265
20																																															#N/A
25																																															0.108444
30																																															#N/A
35.9833																																															0.110529
0																																																#N/A
1																																																#N/A
3.08333																																																#N/A
5																																																#N/A
7.21667																																																#N/A
10																																																#N/A
15.0167																																																#N/A
20																																																#N/A
24.9																																																#N/A
30																																																#N/A
39.7																																																#N/A
0																																																	#N/A
1																																																	#N/A
3																																																	#N/A
5																																																	#N/A
11.7833																																																	0.118062
10																																																	#N/A
15.25																																																	0.114111
20																																																	#N/A
25.3833																																																	0.115394
30																																																	#N/A
40.1333																																																	0.111544
#REF!
#REF!
#REF!
#REF!
#REF!
#REF!
#REF!
#REF!
#REF!
#REF!
#REF!
#REF!
#REF!
#REF!
#REF!
#REF!
#REF!
#REF!
#REF!
#REF!
#REF!
#REF!
#REF!
#REF!
#REF!
#REF!
#REF!
#REF!
#REF!
#REF!
#REF!
#REF!
#REF!
#REF!
#REF!
#REF!
#REF!
#REF!
#REF!
#REF!
#REF!
#REF!
#REF!
#REF!
#REF!
#REF!
#REF!
#REF!
#REF!
#REF!
#REF!
#REF!
#REF!
#REF!
#REF!
#REF!
#REF!
#REF!
#REF!
#REF!
#REF!
#REF!
#REF!
#REF!
#REF!
#REF!
#REF!
#REF!
#REF!
#REF!
#REF!
#REF!
#REF!
#REF!
#REF!
#REF!
#REF!
#REF!
#REF!
#REF!
#REF!
#REF!
#REF!
#REF!
#REF!
#REF!
#REF!
#REF!
#REF!
#REF!
#REF!
#REF!
#REF!
#REF!
#REF!
#REF!
#REF!
#REF!
#REF!
#REF!
#REF!
#REF!
#REF!
#REF!
#REF!
#REF!
#REF!
#REF!
#REF!
#REF!
#REF!
#REF!
#REF!
#REF!
#REF!
#REF!
#REF!
#REF!
#REF!
#REF!
#REF!
#REF!
#REF!
#REF!
#REF!
#REF!
#REF!
#REF!
#REF!
#REF!
#REF!
#REF!
#REF!
#REF!
#REF!
#REF!
#REF!
#REF!
#REF!
#REF!
#REF!
#REF!
#REF!
#REF!
#REF!
#REF!
#REF!
#REF!
#REF!
#REF!
#REF!
#REF!
#REF!
#REF!
#REF!
#REF!
#REF!
#REF!
#REF!
#REF!
#REF!
#REF!
#REF!
#REF!
#REF!
#REF!
#REF!
#REF!
#REF!
#REF!
#REF!
#REF!
#REF!
#REF!
#REF!
#REF!
#REF!
#REF!
#REF!
#REF!
#REF!
#REF!
#REF!
#REF!
#REF!
#REF!
#REF!
#REF!
#REF!
#REF!
#REF!
#REF!
#REF!
#REF!
#REF!
#REF!
#REF!
#REF!
#REF!
#REF!
#REF!
#REF!
#REF!
#REF!
#REF!
#REF!
#REF!
#REF!
#REF!
#REF!
#REF!
#REF!
#REF!
#REF!
#REF!
#REF!
#REF!
#REF!
#REF!
#REF!
#REF!
#REF!
#REF!
#REF!
#REF!
#REF!
#REF!
#REF!
#REF!
#REF!
#REF!
#REF!
#REF!
#REF!
#REF!
#REF!
#REF!
#REF!
#REF!
#REF!
#REF!
#REF!
#REF!
#REF!
#REF!
#REF!
#REF!
#REF!
#REF!
#REF!
#REF!
#REF!
#REF!
#REF!
#REF!
#REF!
#REF!
#REF!
#REF!
#REF!
#REF!
#REF!
#REF!
#REF!
#REF!
#REF!
#REF!
#REF!
#REF!
#REF!
#REF!
#REF!
#REF!
#REF!
#REF!
#REF!
#REF!
#REF!
#REF!
#REF!
#REF!
#REF!
#REF!
#REF!
#REF!
#REF!
#REF!
#REF!
#REF!
#REF!
#REF!
#REF!
#REF!
#REF!
#REF!
#REF!
#REF!
#REF!
#REF!
#REF!
#REF!
#REF!
#REF!
#REF!
#REF!
#REF!
#REF!
#REF!
#REF!
#REF!
#REF!
#REF!
#REF!
#REF!
#REF!
#REF!
#REF!
#REF!
#REF!
#REF!
#REF!
#REF!
#REF!
#REF!
#REF!
#REF!
#REF!
#REF!
#REF!
#REF!
#REF!
#REF!
#REF!
#REF!
#REF!
#REF!
#REF!
#REF!
#REF!
#REF!
#REF!
#REF!
#REF!
#REF!
#REF!
#REF!
#REF!
#REF!
#REF!
#REF!
#REF!
#REF!

## Sheet: 06CIT5(d4)
Time	A	B	C	D	E	F	G	H	I	J	K	L	M	N	O	P	Q	R	S	T	U	V	W	X	Y	Z	AA	AB	AC	AD	AE	AF	AG	AH	AI	AJ	AK	AL	AM	AN	AO	AP	AQ	AR	AS	AT	AU	AV	AW
06 CIT5' (5-13C;4,4,5,5-d4) m(orn-> ) bkg(0)	#N/A	#N/A	#N/A	#N/A	#N/A	#N/A	#N/A	#N/A	#N/A	#N/A	#N/A	#N/A	#N/A	#N/A	#N/A	#N/A	#N/A	#N/A	#N/A	#N/A	#N/A	#N/A	#N/A	#N/A	#N/A	#N/A	#N/A	#N/A	#N/A	#N/A	#N/A	#N/A	#N/A	#N/A	#N/A	#N/A	#N/A	#N/A	#N/A	#N/A	#N/A	#N/A	#N/A	#N/A	#N/A	#N/A	#N/A	#N/A	#N/A
1	#N/A	#N/A	#N/A	0.00995306	0.0123285	#N/A	#N/A	#N/A	#N/A	0.00938983	0.0140025	0.00937782	0.014369	#N/A	#N/A	0.0153114	0.00772228	0.00738919	#N/A	0.0178517	0.0127757	#N/A	#N/A	#N/A	#N/A	#N/A	#N/A	0.0123543	0.0139175	#N/A	#N/A	0.0149352	0.016099	0.0105619	0.0173797	0.0140897	0.0138544	#N/A	#N/A	0.0100532	0.012896	#N/A	#N/A	0.0118928	#N/A	#N/A	#N/A	#N/A	#N/A
3	#VALUE!	#N/A	#VALUE!	#N/A	#N/A	#N/A	0.00659332	0.00840398	0.00717425	#N/A	#N/A	#N/A	#N/A	0.00791624	0.00717131	#N/A	#N/A	#N/A	0.00562266	#N/A	#N/A	0.0065414	0.003642	0.00712575	0.00605051	0.00621014	0.00918459	#N/A	#N/A	0.00422192	0.00624501	#N/A	#N/A	#N/A	#N/A	#N/A	#N/A	0.00648085	0.00768964	#N/A	#N/A	0.00466403	0.00437747	#N/A	#N/A	#N/A	0.00811351	#N/A	#N/A
5	#N/A	#N/A	#N/A	0.00380229	0.00363828	#N/A	#N/A	#N/A	#N/A	0.00471052	0.00318892	0.00298725	0.00466143	#N/A	#N/A	0.00203332	0.0034969	0.00430835	#N/A	0.00375957	0.00527091	#N/A	#N/A	#N/A	#N/A	#N/A	#N/A	0.00437731	0.00358917	#N/A	#N/A	0.00438827	0.00285538	0.00359089	0.00540508	0.00454502	0.00478512	#N/A	#N/A	0.00400564	0.00376531	#N/A	#N/A	0.00459434	#N/A	#N/A	#N/A	#N/A	#N/A
7	#VALUE!	#N/A	#VALUE!	#N/A	#N/A	#N/A	0.00418734	0.00390676	0.00287911	#N/A	#N/A	#N/A	#N/A	0.00279929	0.00382807	#N/A	#N/A	#N/A	#N/A	#N/A	#N/A	0.00380227	0.00177003	0.00381419	0.00253046	0.0025981	0.00456815	#N/A	#N/A	#VALUE!	0.00345662	#N/A	#N/A	#N/A	#N/A	#N/A	#N/A	0.00307703	0.00385438	#N/A	#N/A	0.0032686	0.00205489	#N/A	#N/A	#N/A	0.00507762	#N/A	0.00315158
10	#N/A	#N/A	#N/A	0.00188798	0.00172509	#N/A	#N/A	#N/A	#N/A	0.00265815	#N/A	0.00187952	#N/A	#N/A	#N/A	0.000763275	0.00172012	0.00213616	#N/A	0.00198103	0.00293771	#N/A	#N/A	#N/A	#N/A	#N/A	#N/A	0.00289598	0.00184321	#N/A	#N/A	0.00252598	0.00165747	0.0018656	0.00307113	0.00231554	0.00275096	#N/A	#N/A	0.00222372	0.00188062	#N/A	#N/A	0.00261949	#N/A	#N/A	#N/A	#N/A	#N/A
15	#VALUE!	#N/A	#VALUE!	#N/A	#N/A	#N/A	0.00248779	0.0025583	0.00142381	#N/A	#N/A	#N/A	#N/A	0.00131469	0.00203	#N/A	#N/A	#N/A	0.00144261	#N/A	#N/A	0.00171388	0.000872442	0.00173913	0.00136683	0.00127393	0.00189907	#N/A	#N/A	#VALUE!	0.00176631	#N/A	#N/A	#N/A	#N/A	#N/A	#N/A	0.00150524	0.00183891	#N/A	#N/A	0.00122401	0.000936876	#N/A	#N/A	#N/A	0.00270783	#N/A	0.00241457
20	#N/A	#N/A	#N/A	0.000918454	0.000852728	#N/A	#N/A	#N/A	#N/A	0.00131763	0.00119117	#N/A	0.00100358	#N/A	#N/A	0.000659166	0.00109054	0.00136542	#N/A	0.00110561	0.00148743	#N/A	#N/A	#N/A	#N/A	#N/A	#N/A	0.00144406	0.000953519	#N/A	#N/A	0.00110224	0.000881652	0.000924394	0.00157645	0.00109815	0.00140923	#N/A	#N/A	0.00115918	0.00144021	#N/A	#N/A	0.00140307	#N/A	#N/A	#N/A	#N/A	#N/A
25	#VALUE!	#N/A	#VALUE!	#N/A	#N/A	#N/A	0.00132108	0.00130562	0.000872425	#N/A	#N/A	#N/A	#N/A	0.000828047	0.00124341	#N/A	#N/A	#N/A	0.00126551	#N/A	#N/A	0.00104276	0.00057213	0.000985352	0.000671853	0.000708848	0.000982186	#N/A	#N/A	0.000776998	0.000949552	#N/A	#N/A	#N/A	#N/A	#N/A	#N/A	0.000923796	0.00109521	#N/A	#N/A	0.000781865	0.000673667	#N/A	#N/A	#N/A	0.00155333	#N/A	0.00123034
30	#N/A	#N/A	#N/A	0.00056823	0.000549173	#N/A	#N/A	#N/A	#N/A	0.000789104	0.000708225	#N/A	0.000698429	#N/A	#N/A	0.000431079	0.000674042	0.000664845	#N/A	0.000770051	0.00103579	#N/A	#N/A	#N/A	#N/A	#N/A	#N/A	0.00102399	0.000617904	#N/A	#N/A	0.000709179	0.00053645	0.000538679	0.000909538	0.000703501	0.00101911	#N/A	#N/A	0.000758135	0.00124006	#N/A	#N/A	0.000851546	#N/A	#N/A	#N/A	#N/A	#N/A
40	#VALUE!	#N/A	#VALUE!	#N/A	#N/A	#N/A	0.000731128	0.00069778	0.000654858	#N/A	#N/A	#N/A	#N/A	0.000654369	0.000763857	#N/A	#N/A	#N/A	#N/A	#N/A	#N/A	0.000633307	0.000393249	0.000580468	0.000491865	0.000455232	0.000963312	#N/A	#N/A	0.000574543	0.000824737	#N/A	#N/A	#N/A	#N/A	#N/A	#N/A	0.000617431	0.000626107	#N/A	#N/A	0.000507362	0.000410733	#N/A	#N/A	#N/A	0.000921296	#N/A	0.000861763
RealTime	A	B	C	D	E	F	G	H	I	J	K	L	M	N	O	P	Q	R	S	T	U	V	W	X	Y	Z	AA	AB	AC	AD	AE	AF	AG	AH	AI	AJ	AK	AL	AM	AN	AO	AP	AQ	AR	AS	AT	AU	AV	AW
0	#N/A
1	#N/A
3	#VALUE!
5	#N/A
7	#VALUE!
10	#N/A
15.0833	#VALUE!
20	#N/A
25.1333	#VALUE!
30	#N/A
41.3	#VALUE!
0		#N/A
1		#N/A
3		#N/A
5		#N/A
7		#N/A
10		#N/A
15		#N/A
20		#N/A
25		#N/A
30		#N/A
40		#N/A
0			#N/A
1			#N/A
3.63333			#VALUE!
5			#N/A
8.16667			#VALUE!
10			#N/A
15.75			#VALUE!
20			#N/A
25.05			#VALUE!
30			#N/A
39.7667			#VALUE!
0				#N/A
1.15				0.00995306
3				#N/A
4.83333				0.00380229
7				#N/A
10.2				0.00188798
15				#N/A
19.8333				0.000918454
25				#N/A
30.0667				0.00056823
40				#N/A
0					#N/A
1.25					0.0123285
3					#N/A
5.05					0.00363828
7					#N/A
10.1667					0.00172509
15					#N/A
19.9833					0.000852728
25					#N/A
29.9833					0.000549173
40					#N/A
0						#N/A
1						#N/A
5.71667						#N/A
5						#N/A
7.66667						#N/A
10						#N/A
15						#N/A
20						#N/A
25						#N/A
30						#N/A
40						#N/A
0							#N/A
1							#N/A
3.5							0.00659332
5							#N/A
7.11667							0.00418734
10							#N/A
14.95							0.00248779
20							#N/A
25.3							0.00132108
30							#N/A
40.1167							0.000731128
0								#N/A
1								#N/A
2.91667								0.00840398
5								#N/A
7.26667								0.00390676
10								#N/A
15.0667								0.0025583
20								#N/A
24.6833								0.00130562
30								#N/A
37.2333								0.00069778
0									#N/A
1									#N/A
3									0.00717425
5									#N/A
6.78333									0.00287911
10									#N/A
14.8667									0.00142381
20									#N/A
25									0.000872425
30									#N/A
40.1167									0.000654858
0										#N/A
1.73333										0.00938983
3										#N/A
5.01667										0.00471052
7										#N/A
10.4667										0.00265815
15										#N/A
20.4667										0.00131763
25										#N/A
30.5167										0.000789104
40										#N/A
0											#N/A
1.05											0.0140025
3											#N/A
6.53333											0.00318892
7											#N/A
10											#N/A
15											#N/A
17.9833											0.00119117
25											#N/A
32.8											0.000708225
40											#N/A
0												#N/A
1.61667												0.00937782
3												#N/A
5.91667												0.00298725
7												#N/A
10.65												0.00187952
15												#N/A
13												#N/A
25												#N/A
30												#N/A
40												#N/A
0													#N/A
1													0.014369
3													#N/A
5.33333													0.00466143
7													#N/A
10													#N/A
15													#N/A
21.8833													0.00100358
25													#N/A
30.1667													0.000698429
40													#N/A
0														#N/A
1														#N/A
2.83333														0.00791624
5														#N/A
7.53333														0.00279929
10														#N/A
15.5167														0.00131469
20														#N/A
25.25														0.000828047
30														#N/A
39.95														0.000654369
0															#N/A
1															#N/A
3.16667															0.00717131
5															#N/A
7.31667															0.00382807
10															#N/A
14.6167															0.00203
20															#N/A
25.0333															0.00124341
30															#N/A
37.5833															0.000763857
0																#N/A
1.01667																0.0153114
3																#N/A
7.95																0.00203332
7																#N/A
16.85																0.000763275
15																#N/A
20.15																0.000659166
25																#N/A
29.1833																0.000431079
40																#N/A
0																	#N/A
1.8																	0.00772228
3																	#N/A
6.2																	0.0034969
7																	#N/A
13.4																	0.00172012
15																	#N/A
20.2																	0.00109054
25																	#N/A
30.4333																	0.000674042
40																	#N/A
0																		#N/A
3.63333																		0.00738919
3																		#N/A
6.93333																		0.00430835
7																		#N/A
14.6167																		0.00213616
15																		#N/A
25																		0.00136542
25																		#N/A
40.05																		0.000664845
40																		#N/A
0																			#N/A
1																			#N/A
3.33333																			0.00562266
5																			#N/A
7																			#N/A
10																			#N/A
14.7																			0.00144261
20																			#N/A
21.9667																			0.00126551
30																			#N/A
40																			#N/A
0																				#N/A
1.1																				0.0178517
3																				#N/A
5																				0.00375957
7																				#N/A
9.96667																				0.00198103
15																				#N/A
19.9833																				0.00110561
25																				#N/A
29.9167																				0.000770051
40																				#N/A
0																					#N/A
1.4																					0.0127757
3																					#N/A
5.51667																					0.00527091
7																					#N/A
10.5833																					0.00293771
15																					#N/A
20.6833																					0.00148743
25																					#N/A
30																					0.00103579
40																					#N/A
0																						#N/A
1																						#N/A
3																						0.0065414
5																						#N/A
7.01667																						0.00380227
10																						#N/A
15.0333																						0.00171388
20																						#N/A
25.9167																						0.00104276
30																						#N/A
39.95																						0.000633307
0																							#N/A
1																							#N/A
3.05																							0.003642
5																							#N/A
7.05																							0.00177003
10																							#N/A
14.7333																							0.000872442
20																							#N/A
24.7333																							0.00057213
30																							#N/A
40.75																							0.000393249
0																								#N/A
1																								#N/A
2.85																								0.00712575
5																								#N/A
7.1																								0.00381419
10																								#N/A
15.6333																								0.00173913
20																								#N/A
25.3																								0.000985352
30																								#N/A
40.1																								0.000580468
0																									#N/A
1																									#N/A
3.08333																									0.00605051
5																									#N/A
8.31667																									0.00253046
10																									#N/A
15.2167																									0.00136683
20																									#N/A
27.8333																									0.000671853
30																									#N/A
40.1833																									0.000491865
0																										#N/A
1																										#N/A
2.86667																										0.00621014
5																										#N/A
6.95																										0.0025981
10																										#N/A
14.9333																										0.00127393
20																										#N/A
24.85																										0.000708848
30																										#N/A
39.7667																										0.000455232
0																											#N/A
1																											#N/A
2.9																											0.00918459
5																											#N/A
6.7																											0.00456815
10																											#N/A
14.9333																											0.00189907
20																											#N/A
24.8333																											0.000982186
30																											#N/A
29.15																											0.000963312
0																												#N/A
1																												0.0123543
3																												#N/A
5.33333																												0.00437731
7																												#N/A
9.95																												0.00289598
15																												#N/A
20.0667																												0.00144406
25																												#N/A
30.2333																												0.00102399
40																												#N/A
0																													#N/A
0.966667																													0.0139175
3																													#N/A
5																													0.00358917
7																													#N/A
10.0667																													0.00184321
15																													#N/A
19.8333																													0.000953519
25																													#N/A
30.2333																													0.000617904
40																													#N/A
0																														#N/A
1																														#N/A
3.08333																														0.00422192
5																														#N/A
7.16667																														#VALUE!
10																														#N/A
14.9167																														#VALUE!
20																														#N/A
25.0833																														0.000776998
30																														#N/A
39.9667																														0.000574543
0																															#N/A
1																															#N/A
3																															0.00624501
5																															#N/A
7.28333																															0.00345662
10																															#N/A
14.9167																															0.00176631
20																															#N/A
16.1333																															0.000949552
30																															#N/A
31.1833																															0.000824737
0																																#N/A
0.916667																																0.0149352
3																																#N/A
4.98333																																0.00438827
7																																#N/A
10.05																																0.00252598
15																																#N/A
20.0333																																0.00110224
25																																#N/A
29.35																																0.000709179
40																																#N/A
0																																	#N/A
0.816667																																	0.016099
3																																	#N/A
5.16667																																	0.00285538
7																																	#N/A
9.7																																	0.00165747
15																																	#N/A
20.3333																																	0.000881652
25																																	#N/A
30.15																																	0.00053645
40																																	#N/A
0																																		#N/A
1.7																																		0.0105619
3																																		#N/A
5.15																																		0.00359089
7																																		#N/A
10.0333																																		0.0018656
15																																		#N/A
20.1333																																		0.000924394
25																																		#N/A
29.9667																																		0.000538679
40																																		#N/A
0																																			#N/A
1.01667																																			0.0173797
3																																			#N/A
5.05																																			0.00540508
7																																			#N/A
9.95																																			0.00307113
15																																			#N/A
19.9333																																			0.00157645
25																																			#N/A
30.05																																			0.000909538
40																																			#N/A
0																																				#N/A
1.4																																				0.0140897
3																																				#N/A
5.05																																				0.00454502
7																																				#N/A
9.98333																																				0.00231554
15																																				#N/A
20.0667																																				0.00109815
25																																				#N/A
30.4																																				0.000703501
40																																				#N/A
0																																					#N/A
1.2																																					0.0138544
3																																					#N/A
5.03333																																					0.00478512
7																																					#N/A
10.55																																					0.00275096
15																																					#N/A
20.05																																					0.00140923
25																																					#N/A
30.0167																																					0.00101911
40																																					#N/A
0																																						#N/A
1																																						#N/A
3.2																																						0.00648085
5																																						#N/A
6.76667																																						0.00307703
10																																						#N/A
14.8333																																						0.00150524
20																																						#N/A
24.8167																																						0.000923796
30																																						#N/A
39.8333																																						0.000617431
0																																							#N/A
1																																							#N/A
3.05																																							0.00768964
5																																							#N/A
7																																							0.00385438
10																																							#N/A
15.75																																							0.00183891
20																																							#N/A
25.1																																							0.00109521
30																																							#N/A
39.8333																																							0.000626107
0																																								#N/A
1.5																																								0.0100532
3																																								#N/A
5																																								0.00400564
7																																								#N/A
9.83333																																								0.00222372
15																																								#N/A
20																																								0.00115918
25																																								#N/A
30																																								0.000758135
40																																								#N/A
0																																									#N/A
1.1																																									0.012896
3																																									#N/A
4.93333																																									0.00376531
7																																									#N/A
10.2333																																									0.00188062
15																																									#N/A
14.8833																																									0.00144021
25																																									#N/A
16.8667																																									0.00124006
40																																									#N/A
0																																										#N/A
1																																										#N/A
6.11667																																										0.00466403
5																																										#N/A
7.33333																																										0.0032686
10																																										#N/A
16.5																																										0.00122401
20																																										#N/A
27.2667																																										0.000781865
30																																										#N/A
40.3167																																										0.000507362
0																																											#N/A
1																																											#N/A
3.08333																																											0.00437747
5																																											#N/A
7.06667																																											0.00205489
10																																											#N/A
15.3167																																											0.000936876
20																																											#N/A
25.1																																											0.000673667
30																																											#N/A
40.0333																																											0.000410733
0																																												#N/A
1.36667																																												0.0118928
3																																												#N/A
5																																												0.00459434
7																																												#N/A
10																																												0.00261949
15																																												#N/A
20																																												0.00140307
25																																												#N/A
30.2																																												0.000851546
40																																												#N/A
0																																													#N/A
1.63333																																													#N/A
3																																													#N/A
5.2																																													#N/A
7																																													#N/A
10.0167																																													#N/A
15																																													#N/A
20.0167																																													#N/A
25																																													#N/A
30																																													#N/A
40																																													#N/A
0																																														#N/A
1																																														#N/A
3																																														#N/A
5																																														#N/A
7.01667																																														#N/A
10																																														#N/A
14.85																																														#N/A
20																																														#N/A
24.9833																																														#N/A
30																																														#N/A
39.9667																																														#N/A
0																																															#N/A
1																																															#N/A
3																																															0.00811351
5																																															#N/A
7																																															0.00507762
10																																															#N/A
15																																															0.00270783
20																																															#N/A
25																																															0.00155333
30																																															#N/A
35.9833																																															0.000921296
0																																																#N/A
1																																																#N/A
3.08333																																																#N/A
5																																																#N/A
7.21667																																																#N/A
10																																																#N/A
15.0167																																																#N/A
20																																																#N/A
24.9																																																#N/A
30																																																#N/A
39.7																																																#N/A
0																																																	#N/A
1																																																	#N/A
3																																																	#N/A
5																																																	#N/A
11.7833																																																	0.00315158
10																																																	#N/A
15.25																																																	0.00241457
20																																																	#N/A
25.3833																																																	0.00123034
30																																																	#N/A
40.1333																																																	0.000861763
#REF!
#REF!
#REF!
#REF!
#REF!
#REF!
#REF!
#REF!
#REF!
#REF!
#REF!
#REF!
#REF!
#REF!
#REF!
#REF!
#REF!
#REF!
#REF!
#REF!
#REF!
#REF!
#REF!
#REF!
#REF!
#REF!
#REF!
#REF!
#REF!
#REF!
#REF!
#REF!
#REF!
#REF!
#REF!
#REF!
#REF!
#REF!
#REF!
#REF!
#REF!
#REF!
#REF!
#REF!
#REF!
#REF!
#REF!
#REF!
#REF!
#REF!
#REF!
#REF!
#REF!
#REF!
#REF!
#REF!
#REF!
#REF!
#REF!
#REF!
#REF!
#REF!
#REF!
#REF!
#REF!
#REF!
#REF!
#REF!
#REF!
#REF!
#REF!
#REF!
#REF!
#REF!
#REF!
#REF!
#REF!
#REF!
#REF!
#REF!
#REF!
#REF!
#REF!
#REF!
#REF!
#REF!
#REF!
#REF!
#REF!
#REF!
#REF!
#REF!
#REF!
#REF!
#REF!
#REF!
#REF!
#REF!
#REF!
#REF!
#REF!
#REF!
#REF!
#REF!
#REF!
#REF!
#REF!
#REF!
#REF!
#REF!
#REF!
#REF!
#REF!
#REF!
#REF!
#REF!
#REF!
#REF!
#REF!
#REF!
#REF!
#REF!
#REF!
#REF!
#REF!
#REF!
#REF!
#REF!
#REF!
#REF!
#REF!
#REF!
#REF!
#REF!
#REF!
#REF!
#REF!
#REF!
#REF!
#REF!
#REF!
#REF!
#REF!
#REF!
#REF!
#REF!
#REF!
#REF!
#REF!
#REF!
#REF!
#REF!
#REF!
#REF!
#REF!
#REF!
#REF!
#REF!
#REF!
#REF!
#REF!
#REF!
#REF!
#REF!
#REF!
#REF!
#REF!
#REF!
#REF!
#REF!
#REF!
#REF!
#REF!
#REF!
#REF!
#REF!
#REF!
#REF!
#REF!
#REF!
#REF!
#REF!
#REF!
#REF!
#REF!
#REF!
#REF!
#REF!
#REF!
#REF!
#REF!
#REF!
#REF!
#REF!
#REF!
#REF!
#REF!
#REF!
#REF!
#REF!
#REF!
#REF!
#REF!
#REF!
#REF!
#REF!
#REF!
#REF!
#REF!
#REF!
#REF!
#REF!
#REF!
#REF!
#REF!
#REF!
#REF!
#REF!
#REF!
#REF!
#REF!
#REF!
#REF!
#REF!
#REF!
#REF!
#REF!
#REF!
#REF!
#REF!
#REF!
#REF!
#REF!
#REF!
#REF!
#REF!
#REF!
#REF!
#REF!
#REF!
#REF!
#REF!
#REF!
#REF!
#REF!
#REF!
#REF!
#REF!
#REF!
#REF!
#REF!
#REF!
#REF!
#REF!
#REF!
#REF!
#REF!
#REF!
#REF!
#REF!
#REF!
#REF!
#REF!
#REF!
#REF!
#REF!
#REF!
#REF!
#REF!
#REF!
#REF!
#REF!
#REF!
#REF!
#REF!
#REF!
#REF!
#REF!
#REF!
#REF!
#REF!
#REF!
#REF!
#REF!
#REF!
#REF!
#REF!
#REF!
#REF!
#REF!
#REF!
#REF!
#REF!
#REF!
#REF!
#REF!
#REF!
#REF!
#REF!
#REF!
#REF!
#REF!
#REF!
#REF!
#REF!
#REF!
#REF!
#REF!
#REF!
#REF!
#REF!
#REF!
#REF!
#REF!
#REF!
#REF!
#REF!
#REF!
#REF!
#REF!
#REF!
#REF!
#REF!
#REF!
#REF!
#REF!
#REF!
#REF!
#REF!
#REF!
#REF!
#REF!
#REF!
#REF!
#REF!
#REF!
#REF!
#REF!
#REF!
#REF!
#REF!
#REF!
#REF!
#REF!
#REF!
#REF!
#REF!
#REF!
#REF!
#REF!
#REF!
#REF!

## Sheet: 06CIT5(M5)
Time	A	B	C	D	E	F	G	H	I	J	K	L	M	N	O	P	Q	R	S	T	U	V	W	X	Y	Z	AA	AB	AC	AD	AE	AF	AG	AH	AI	AJ	AK	AL	AM	AN	AO	AP	AQ	AR	AS	AT	AU	AV	AW
06 CIT5 (non-ureidoM5) incl. 13C5 m(orn->) & 5-13C,d4 p(0.2/0.05) bkg(0)	#N/A	#N/A	#N/A	#N/A	#N/A	#N/A	#N/A	#N/A	#N/A	#N/A	#N/A	#N/A	#N/A	#N/A	#N/A	#N/A	#N/A	#N/A	#N/A	#N/A	#N/A	#N/A	#N/A	#N/A	#N/A	#N/A	#N/A	#N/A	#N/A	#N/A	#N/A	#N/A	#N/A	#N/A	#N/A	#N/A	#N/A	#N/A	#N/A	#N/A	#N/A	#N/A	#N/A	#N/A	#N/A	#N/A	#N/A	#N/A	#N/A
1	#N/A	#N/A	#N/A	1.41396	1.70367	#N/A	#N/A	#N/A	#N/A	1.34626	2.06001	1.35431	2.13852	#N/A	#N/A	2.22403	1.14144	1.20312	#N/A	2.42511	1.76094	#N/A	#N/A	#N/A	#N/A	#N/A	#N/A	1.64195	2.05773	#N/A	#N/A	2.11538	2.27042	1.49997	2.37135	1.96243	1.90306	#N/A	#N/A	#N/A	1.86576	#N/A	#N/A	1.66544	#N/A	#N/A	#N/A	#N/A	#N/A
3	#VALUE!	#N/A	#VALUE!	#N/A	#N/A	#N/A	0.980054	1.32662	0.95147	#N/A	#N/A	#N/A	#N/A	1.35251	1.1887	#N/A	#N/A	#N/A	1.02645	#N/A	#N/A	0.996115	0.615505	1.06345	0.89556	1.05931	1.42133	#N/A	#N/A	0.670957	1.02334	#N/A	#N/A	#N/A	#N/A	#N/A	#N/A	0.984509	1.20212	#N/A	#N/A	0.819177	0.702588	#N/A	#N/A	#N/A	1.23389	#N/A	#N/A
5	#N/A	#N/A	#N/A	0.664806	0.598772	#N/A	#N/A	#N/A	#N/A	0.808912	0.574705	0.515429	0.812777	#N/A	#N/A	0.349482	0.6162	0.778494	#N/A	0.689418	0.867747	#N/A	#N/A	#N/A	#N/A	#N/A	#N/A	0.761278	0.604687	#N/A	#N/A	0.789898	0.52906	0.633401	0.925308	0.781812	0.867292	#N/A	#N/A	#N/A	0.649897	#N/A	#N/A	0.808356	#N/A	#N/A	#N/A	#N/A	#N/A
7	#VALUE!	#N/A	#VALUE!	#N/A	#N/A	#N/A	0.723159	0.719071	0.488104	#N/A	#N/A	#N/A	#N/A	0.548568	0.68729	#N/A	#N/A	#N/A	#N/A	#N/A	#N/A	0.630172	0.341954	0.6527	0.43362	0.500914	0.793131	#N/A	#N/A	0.540303	0.625	#N/A	#N/A	#N/A	#N/A	#N/A	#N/A	0.538798	0.707939	#N/A	#N/A	0.632299	0.359545	#N/A	#N/A	#N/A	0.878774	#N/A	0.511069
10	#N/A	#N/A	#N/A	0.367218	0.342163	#N/A	#N/A	#N/A	#N/A	0.477768	#N/A	0.332727	#N/A	#N/A	#N/A	0.165807	0.324323	0.448206	#N/A	0.401582	0.585005	#N/A	#N/A	#N/A	#N/A	#N/A	#N/A	0.519048	0.328944	#N/A	#N/A	0.48014	0.305274	0.354099	0.580691	0.452894	0.557222	#N/A	#N/A	#N/A	0.351712	#N/A	#N/A	0.513874	#N/A	#N/A	#N/A	#N/A	#N/A
15	#VALUE!	#N/A	#VALUE!	#N/A	#N/A	#N/A	0.462759	0.50205	0.24935	#N/A	#N/A	#N/A	#N/A	0.28025	0.409702	#N/A	#N/A	#N/A	0.302715	#N/A	#N/A	0.32674	0.178872	0.334278	0.255198	0.251127	0.388103	#N/A	#N/A	0.284645	0.363419	#N/A	#N/A	#N/A	#N/A	#N/A	#N/A	0.299686	0.349572	#N/A	#N/A	0.267795	0.178138	#N/A	#N/A	#N/A	0.506826	#N/A	0.407173
20	#N/A	#N/A	#N/A	0.191411	0.163806	#N/A	#N/A	#N/A	#N/A	0.271027	0.217686	#N/A	0.201501	#N/A	#N/A	0.133513	0.218405	0.29005	#N/A	0.21203	0.307914	#N/A	#N/A	#N/A	#N/A	#N/A	#N/A	0.30737	0.176042	#N/A	#N/A	0.250755	0.154763	0.17272	0.304955	0.222199	0.328908	#N/A	#N/A	#N/A	0.270671	#N/A	#N/A	0.283836	#N/A	#N/A	#N/A	#N/A	#N/A
25	#VALUE!	#N/A	#VALUE!	#N/A	#N/A	#N/A	0.286601	0.2778	0.161306	#N/A	#N/A	#N/A	#N/A	0.156801	0.259212	#N/A	#N/A	#N/A	0.22857	#N/A	#N/A	0.210224	0.11627	0.209793	0.128529	0.16514	0.214087	#N/A	#N/A	0.161994	0.223666	#N/A	#N/A	#N/A	#N/A	#N/A	#N/A	0.187265	0.220651	#N/A	#N/A	0.182474	0.120335	#N/A	#N/A	#N/A	0.325334	#N/A	0.234465
30	#N/A	#N/A	#N/A	0.110214	0.0967677	#N/A	#N/A	#N/A	#N/A	0.178974	0.132194	#N/A	0.139516	#N/A	#N/A	0.0795692	0.139134	0.151508	#N/A	0.134321	0.221266	#N/A	#N/A	#N/A	#N/A	#N/A	#N/A	0.213917	0.114945	#N/A	#N/A	0.162292	0.110711	0.114866	0.196681	0.14065	0.219512	#N/A	#N/A	#N/A	0.24877	#N/A	#N/A	0.181524	#N/A	#N/A	#N/A	#N/A	#N/A
40	#VALUE!	#N/A	#VALUE!	#N/A	#N/A	#N/A	0.161546	0.149724	0.107545	#N/A	#N/A	#N/A	#N/A	0.115223	0.168621	#N/A	#N/A	#N/A	#N/A	#N/A	#N/A	0.130209	0.0772548	0.116971	0.0893461	0.0967887	0.194902	#N/A	#N/A	0.100329	0.201095	#N/A	#N/A	#N/A	#N/A	#N/A	#N/A	0.110011	0.129217	#N/A	#N/A	0.10968	0.0753482	#N/A	#N/A	#N/A	0.203613	#N/A	0.145584
RealTime	A	B	C	D	E	F	G	H	I	J	K	L	M	N	O	P	Q	R	S	T	U	V	W	X	Y	Z	AA	AB	AC	AD	AE	AF	AG	AH	AI	AJ	AK	AL	AM	AN	AO	AP	AQ	AR	AS	AT	AU	AV	AW
0	#N/A
1	#N/A
3	#VALUE!
5	#N/A
7	#VALUE!
10	#N/A
15.0833	#VALUE!
20	#N/A
25.1333	#VALUE!
30	#N/A
41.3	#VALUE!
0		#N/A
1		#N/A
3		#N/A
5		#N/A
7		#N/A
10		#N/A
15		#N/A
20		#N/A
25		#N/A
30		#N/A
40		#N/A
0			#N/A
1			#N/A
3.63333			#VALUE!
5			#N/A
8.16667			#VALUE!
10			#N/A
15.75			#VALUE!
20			#N/A
25.05			#VALUE!
30			#N/A
39.7667			#VALUE!
0				#N/A
1.15				1.41396
3				#N/A
4.83333				0.664806
7				#N/A
10.2				0.367218
15				#N/A
19.8333				0.191411
25				#N/A
30.0667				0.110214
40				#N/A
0					#N/A
1.25					1.70367
3					#N/A
5.05					0.598772
7					#N/A
10.1667					0.342163
15					#N/A
19.9833					0.163806
25					#N/A
29.9833					0.0967677
40					#N/A
0						#N/A
1						#N/A
5.71667						#N/A
5						#N/A
7.66667						#N/A
10						#N/A
15						#N/A
20						#N/A
25						#N/A
30						#N/A
40						#N/A
0							#N/A
1							#N/A
3.5							0.980054
5							#N/A
7.11667							0.723159
10							#N/A
14.95							0.462759
20							#N/A
25.3							0.286601
30							#N/A
40.1167							0.161546
0								#N/A
1								#N/A
2.91667								1.32662
5								#N/A
7.26667								0.719071
10								#N/A
15.0667								0.50205
20								#N/A
24.6833								0.2778
30								#N/A
37.2333								0.149724
0									#N/A
1									#N/A
3									0.95147
5									#N/A
6.78333									0.488104
10									#N/A
14.8667									0.24935
20									#N/A
25									0.161306
30									#N/A
40.1167									0.107545
0										#N/A
1.73333										1.34626
3										#N/A
5.01667										0.808912
7										#N/A
10.4667										0.477768
15										#N/A
20.4667										0.271027
25										#N/A
30.5167										0.178974
40										#N/A
0											#N/A
1.05											2.06001
3											#N/A
6.53333											0.574705
7											#N/A
10											#N/A
15											#N/A
17.9833											0.217686
25											#N/A
32.8											0.132194
40											#N/A
0												#N/A
1.61667												1.35431
3												#N/A
5.91667												0.515429
7												#N/A
10.65												0.332727
15												#N/A
13												#N/A
25												#N/A
30												#N/A
40												#N/A
0													#N/A
1													2.13852
3													#N/A
5.33333													0.812777
7													#N/A
10													#N/A
15													#N/A
21.8833													0.201501
25													#N/A
30.1667													0.139516
40													#N/A
0														#N/A
1														#N/A
2.83333														1.35251
5														#N/A
7.53333														0.548568
10														#N/A
15.5167														0.28025
20														#N/A
25.25														0.156801
30														#N/A
39.95														0.115223
0															#N/A
1															#N/A
3.16667															1.1887
5															#N/A
7.31667															0.68729
10															#N/A
14.6167															0.409702
20															#N/A
25.0333															0.259212
30															#N/A
37.5833															0.168621
0																#N/A
1.01667																2.22403
3																#N/A
7.95																0.349482
7																#N/A
16.85																0.165807
15																#N/A
20.15																0.133513
25																#N/A
29.1833																0.0795692
40																#N/A
0																	#N/A
1.8																	1.14144
3																	#N/A
6.2																	0.6162
7																	#N/A
13.4																	0.324323
15																	#N/A
20.2																	0.218405
25																	#N/A
30.4333																	0.139134
40																	#N/A
0																		#N/A
3.63333																		1.20312
3																		#N/A
6.93333																		0.778494
7																		#N/A
14.6167																		0.448206
15																		#N/A
25																		0.29005
25																		#N/A
40.05																		0.151508
40																		#N/A
0																			#N/A
1																			#N/A
3.33333																			1.02645
5																			#N/A
7																			#N/A
10																			#N/A
14.7																			0.302715
20																			#N/A
21.9667																			0.22857
30																			#N/A
40																			#N/A
0																				#N/A
1.1																				2.42511
3																				#N/A
5																				0.689418
7																				#N/A
9.96667																				0.401582
15																				#N/A
19.9833																				0.21203
25																				#N/A
29.9167																				0.134321
40																				#N/A
0																					#N/A
1.4																					1.76094
3																					#N/A
5.51667																					0.867747
7																					#N/A
10.5833																					0.585005
15																					#N/A
20.6833																					0.307914
25																					#N/A
30																					0.221266
40																					#N/A
0																						#N/A
1																						#N/A
3																						0.996115
5																						#N/A
7.01667																						0.630172
10																						#N/A
15.0333																						0.32674
20																						#N/A
25.9167																						0.210224
30																						#N/A
39.95																						0.130209
0																							#N/A
1																							#N/A
3.05																							0.615505
5																							#N/A
7.05																							0.341954
10																							#N/A
14.7333																							0.178872
20																							#N/A
24.7333																							0.11627
30																							#N/A
40.75																							0.0772548
0																								#N/A
1																								#N/A
2.85																								1.06345
5																								#N/A
7.1																								0.6527
10																								#N/A
15.6333																								0.334278
20																								#N/A
25.3																								0.209793
30																								#N/A
40.1																								0.116971
0																									#N/A
1																									#N/A
3.08333																									0.89556
5																									#N/A
8.31667																									0.43362
10																									#N/A
15.2167																									0.255198
20																									#N/A
27.8333																									0.128529
30																									#N/A
40.1833																									0.0893461
0																										#N/A
1																										#N/A
2.86667																										1.05931
5																										#N/A
6.95																										0.500914
10																										#N/A
14.9333																										0.251127
20																										#N/A
24.85																										0.16514
30																										#N/A
39.7667																										0.0967887
0																											#N/A
1																											#N/A
2.9																											1.42133
5																											#N/A
6.7																											0.793131
10																											#N/A
14.9333																											0.388103
20																											#N/A
24.8333																											0.214087
30																											#N/A
29.15																											0.194902
0																												#N/A
1																												1.64195
3																												#N/A
5.33333																												0.761278
7																												#N/A
9.95																												0.519048
15																												#N/A
20.0667																												0.30737
25																												#N/A
30.2333																												0.213917
40																												#N/A
0																													#N/A
0.966667																													2.05773
3																													#N/A
5																													0.604687
7																													#N/A
10.0667																													0.328944
15																													#N/A
19.8333																													0.176042
25																													#N/A
30.2333																													0.114945
40																													#N/A
0																														#N/A
1																														#N/A
3.08333																														0.670957
5																														#N/A
7.16667																														0.540303
10																														#N/A
14.9167																														0.284645
20																														#N/A
25.0833																														0.161994
30																														#N/A
39.9667																														0.100329
0																															#N/A
1																															#N/A
3																															1.02334
5																															#N/A
7.28333																															0.625
10																															#N/A
14.9167																															0.363419
20																															#N/A
16.1333																															0.223666
30																															#N/A
31.1833																															0.201095
0																																#N/A
0.916667																																2.11538
3																																#N/A
4.98333																																0.789898
7																																#N/A
10.05																																0.48014
15																																#N/A
20.0333																																0.250755
25																																#N/A
29.35																																0.162292
40																																#N/A
0																																	#N/A
0.816667																																	2.27042
3																																	#N/A
5.16667																																	0.52906
7																																	#N/A
9.7																																	0.305274
15																																	#N/A
20.3333																																	0.154763
25																																	#N/A
30.15																																	0.110711
40																																	#N/A
0																																		#N/A
1.7																																		1.49997
3																																		#N/A
5.15																																		0.633401
7																																		#N/A
10.0333																																		0.354099
15																																		#N/A
20.1333																																		0.17272
25																																		#N/A
29.9667																																		0.114866
40																																		#N/A
0																																			#N/A
1.01667																																			2.37135
3																																			#N/A
5.05																																			0.925308
7																																			#N/A
9.95																																			0.580691
15																																			#N/A
19.9333																																			0.304955
25																																			#N/A
30.05																																			0.196681
40																																			#N/A
0																																				#N/A
1.4																																				1.96243
3																																				#N/A
5.05																																				0.781812
7																																				#N/A
9.98333																																				0.452894
15																																				#N/A
20.0667																																				0.222199
25																																				#N/A
30.4																																				0.14065
40																																				#N/A
0																																					#N/A
1.2																																					1.90306
3																																					#N/A
5.03333																																					0.867292
7																																					#N/A
10.55																																					0.557222
15																																					#N/A
20.05																																					0.328908
25																																					#N/A
30.0167																																					0.219512
40																																					#N/A
0																																						#N/A
1																																						#N/A
3.2																																						0.984509
5																																						#N/A
6.76667																																						0.538798
10																																						#N/A
14.8333																																						0.299686
20																																						#N/A
24.8167																																						0.187265
30																																						#N/A
39.8333																																						0.110011
0																																							#N/A
1																																							#N/A
3.05																																							1.20212
5																																							#N/A
7																																							0.707939
10																																							#N/A
15.75																																							0.349572
20																																							#N/A
25.1																																							0.220651
30																																							#N/A
39.8333																																							0.129217
0																																								#N/A
1.5																																								#N/A
3																																								#N/A
5																																								#N/A
7																																								#N/A
9.83333																																								#N/A
15																																								#N/A
20																																								#N/A
25																																								#N/A
30																																								#N/A
40																																								#N/A
0																																									#N/A
1.1																																									1.86576
3																																									#N/A
4.93333																																									0.649897
7																																									#N/A
10.2333																																									0.351712
15																																									#N/A
14.8833																																									0.270671
25																																									#N/A
16.8667																																									0.24877
40																																									#N/A
0																																										#N/A
1																																										#N/A
6.11667																																										0.819177
5																																										#N/A
7.33333																																										0.632299
10																																										#N/A
16.5																																										0.267795
20																																										#N/A
27.2667																																										0.182474
30																																										#N/A
40.3167																																										0.10968
0																																											#N/A
1																																											#N/A
3.08333																																											0.702588
5																																											#N/A
7.06667																																											0.359545
10																																											#N/A
15.3167																																											0.178138
20																																											#N/A
25.1																																											0.120335
30																																											#N/A
40.0333																																											0.0753482
0																																												#N/A
1.36667																																												1.66544
3																																												#N/A
5																																												0.808356
7																																												#N/A
10																																												0.513874
15																																												#N/A
20																																												0.283836
25																																												#N/A
30.2																																												0.181524
40																																												#N/A
0																																													#N/A
1.63333																																													#N/A
3																																													#N/A
5.2																																													#N/A
7																																													#N/A
10.0167																																													#N/A
15																																													#N/A
20.0167																																													#N/A
25																																													#N/A
30																																													#N/A
40																																													#N/A
0																																														#N/A
1																																														#N/A
3																																														#N/A
5																																														#N/A
7.01667																																														#N/A
10																																														#N/A
14.85																																														#N/A
20																																														#N/A
24.9833																																														#N/A
30																																														#N/A
39.9667																																														#N/A
0																																															#N/A
1																																															#N/A
3																																															1.23389
5																																															#N/A
7																																															0.878774
10																																															#N/A
15																																															0.506826
20																																															#N/A
25																																															0.325334
30																																															#N/A
35.9833																																															0.203613
0																																																#N/A
1																																																#N/A
3.08333																																																#N/A
5																																																#N/A
7.21667																																																#N/A
10																																																#N/A
15.0167																																																#N/A
20																																																#N/A
24.9																																																#N/A
30																																																#N/A
39.7																																																#N/A
0																																																	#N/A
1																																																	#N/A
3																																																	#N/A
5																																																	#N/A
11.7833																																																	0.511069
10																																																	#N/A
15.25																																																	0.407173
20																																																	#N/A
25.3833																																																	0.234465
30																																																	#N/A
40.1333																																																	0.145584
#REF!
#REF!
#REF!
#REF!
#REF!
#REF!
#REF!
#REF!
#REF!
#REF!
#REF!
#REF!
#REF!
#REF!
#REF!
#REF!
#REF!
#REF!
#REF!
#REF!
#REF!
#REF!
#REF!
#REF!
#REF!
#REF!
#REF!
#REF!
#REF!
#REF!
#REF!
#REF!
#REF!
#REF!
#REF!
#REF!
#REF!
#REF!
#REF!
#REF!
#REF!
#REF!
#REF!
#REF!
#REF!
#REF!
#REF!
#REF!
#REF!
#REF!
#REF!
#REF!
#REF!
#REF!
#REF!
#REF!
#REF!
#REF!
#REF!
#REF!
#REF!
#REF!
#REF!
#REF!
#REF!
#REF!
#REF!
#REF!
#REF!
#REF!
#REF!
#REF!
#REF!
#REF!
#REF!
#REF!
#REF!
#REF!
#REF!
#REF!
#REF!
#REF!
#REF!
#REF!
#REF!
#REF!
#REF!
#REF!
#REF!
#REF!
#REF!
#REF!
#REF!
#REF!
#REF!
#REF!
#REF!
#REF!
#REF!
#REF!
#REF!
#REF!
#REF!
#REF!
#REF!
#REF!
#REF!
#REF!
#REF!
#REF!
#REF!
#REF!
#REF!
#REF!
#REF!
#REF!
#REF!
#REF!
#REF!
#REF!
#REF!
#REF!
#REF!
#REF!
#REF!
#REF!
#REF!
#REF!
#REF!
#REF!
#REF!
#REF!
#REF!
#REF!
#REF!
#REF!
#REF!
#REF!
#REF!
#REF!
#REF!
#REF!
#REF!
#REF!
#REF!
#REF!
#REF!
#REF!
#REF!
#REF!
#REF!
#REF!
#REF!
#REF!
#REF!
#REF!
#REF!
#REF!
#REF!
#REF!
#REF!
#REF!
#REF!
#REF!
#REF!
#REF!
#REF!
#REF!
#REF!
#REF!
#REF!
#REF!
#REF!
#REF!
#REF!
#REF!
#REF!
#REF!
#REF!
#REF!
#REF!
#REF!
#REF!
#REF!
#REF!
#REF!
#REF!
#REF!
#REF!
#REF!
#REF!
#REF!
#REF!
#REF!
#REF!
#REF!
#REF!
#REF!
#REF!
#REF!
#REF!
#REF!
#REF!
#REF!
#REF!
#REF!
#REF!
#REF!
#REF!
#REF!
#REF!
#REF!
#REF!
#REF!
#REF!
#REF!
#REF!
#REF!
#REF!
#REF!
#REF!
#REF!
#REF!
#REF!
#REF!
#REF!
#REF!
#REF!
#REF!
#REF!
#REF!
#REF!
#REF!
#REF!
#REF!
#REF!
#REF!
#REF!
#REF!
#REF!
#REF!
#REF!
#REF!
#REF!
#REF!
#REF!
#REF!
#REF!
#REF!
#REF!
#REF!
#REF!
#REF!
#REF!
#REF!
#REF!
#REF!
#REF!
#REF!
#REF!
#REF!
#REF!
#REF!
#REF!
#REF!
#REF!
#REF!
#REF!
#REF!
#REF!
#REF!
#REF!
#REF!
#REF!
#REF!
#REF!
#REF!
#REF!
#REF!
#REF!
#REF!
#REF!
#REF!
#REF!
#REF!
#REF!
#REF!
#REF!
#REF!
#REF!
#REF!
#REF!
#REF!
#REF!
#REF!
#REF!
#REF!
#REF!
#REF!
#REF!
#REF!
#REF!
#REF!
#REF!
#REF!
#REF!
#REF!
#REF!
#REF!
#REF!
#REF!
#REF!
#REF!
#REF!
#REF!
#REF!
#REF!
#REF!
#REF!
#REF!
#REF!
#REF!
#REF!
#REF!
#REF!
#REF!
#REF!
#REF!
#REF!
#REF!
#REF!
#REF!
#REF!
#REF!
#REF!
#REF!
#REF!
#REF!
#REF!
#REF!
#REF!
#REF!
#REF!
#REF!
#REF!
#REF!
#REF!
#REF!
#REF!
#REF!
#REF!
#REF!

[truncated: 15 more sheets: 10ARG2, 10ARG5(13C5), 10ARG5(d4), 10ARG5(M5), 22 PHE0 for Phe6 POS, 23ORN0(13C5), 23ORN5(d4), 23ORN5(M5), 10ARG2 Metabolite, 06CIT5(d4) Metabolite, 22 PHE0 Metabolite, 05GLN2 Metabolite, 02GLU2 Metabolite, AAConc, Body Comp]
