# Supplementary material for: Activated whole-body arginine pathway in high-active mice
Source: PLoS One. 2020 Jun 26;15(6):e0235095. doi: 10.1371/journal.pone.0235095 (PMC7319332; doi:10.1371/journal.pone.0235095)
Supplement: S1 File — (ZIP) [file pone.0235095.s001.zip › MiceRun2-IsotopePulseCalc.xlsx]

## Sheet: PrismFormulae
{Wolfe, 2005 #3017}	E(t) = A1 * exp(-B1*t) + A2 * exp(-B2*t) + A3 * exp(-B3*t)				Prism CurveFitting Guide (under Help)	SpanFast = (Y0 -plateau) * (PercentFast/100)
Chap.4 Book Wolfe and Chinkes	Ra = Dose/(A1/B1 + A2/B2 + A3/B3)				http://www.graphpad.com/guides/prism/6/curve-fitting/index.htm	Y = Plateau + SpanFast*exp(-Kfast*X) + SpanSlow*exp(-Kslow*X)
					Weight = 1/y^2	When plateau=0
					Plateau = 0	Y = SpanFast*exp(-Kfast*X) + SpanSlow*exp(-Kslow*X)
Combining	A1 = SpanFast	A2 = SpanMedium	A3 = SpanSlow		ROUT = 2 or higher. There are more than enough data to do that
	B1 = Kfast	B1 = Kmedium	B1 = Kslow
Two phase decay			Three phase decay
Best-fit values			Best-fit values
Y0	0.05439		Y0	0.3799
Plateau	= 0.0		Plateau	= 0.0
PercentFast	76.28		PercentFast	62.45
KFast	0.1061		KFast	0.4609
KSlow	0.0005769		PercentSlow	4.4
Half Life (Slow)	1202		KSlow	0.0202
Half Life (Fast)	6.531		Kmedium	0.1097
Tau (slow)	1734		Half Life (Slow)	34.32
Tau (fast)	9.422		Half Life (Fast)	1.504
Rate constant ratio	184		Half Life (Medium)	6.321
Std. Error			Std. Error
Y0	0.007433		Y0	0.01347
PercentFast	6.659		PercentFast	3.812
KFast	0.03816		KFast	0.05342
KSlow	0.003062		PercentSlow	1.313
Rate constant ratio	938.8		KSlow	0.004705
95% Confidence Intervals			Kmedium	0.01441
Y0	0.03803 to 0.07076		95% Confidence Intervals
PercentFast	61.62 to 90.93		Y0	0.3498 to 0.4099
KFast	0.02215 to 0.1901		PercentFast	53.96 to 70.94
KSlow	0.0 to 0.007317		KFast	0.3419 to 0.5799
Half Life (Slow)	94.73 to +infinity		PercentSlow	1.475 to 7.325
Half Life (Fast)	3.646 to 31.29		KSlow	0.009716 to 0.03068
Tau (slow)	136.7 to +infinity		Kmedium	0.07756 to 0.1418
Tau (fast)	5.260 to 45.15		Half Life (Slow)	22.59 to 71.34
Rate constant ratio	-1882 to 2250		Half Life (Fast)	1.195 to 2.028
Goodness of Fit			Half Life (Medium)	4.890 to 8.937
Degrees of Freedom	11		Goodness of Fit
R square (weighted)	0.8989		Degrees of Freedom	10
Weighted Sum of Squares (1/X)	6.142e-06		R square	0.9999
Sy.x	0.0007472		Absolute Sum of Squares	6.296e-06
Constraints			Sy.x	0.0007935
Plateau	Plateau = 0.0		Constraints
PercentFast	0 < PercentFast < 100.0		Plateau	Plateau = 0.0
KFast	KFast > 1.000*KSlow		PercentFast	0 < PercentFast < 100.0
KSlow	KSlow > 0.0		KFast	KFast > 1.000*Kmedium
			PercentSlow	0 < PercentSlow < 100.0
Number of points			KSlow	KSlow > 0.0
Analyzed	15		Kmedium	Kmedium > 1.000*KSlow
			Number of points
			Analyzed	16
SpanFast	0.0414887		SpanFast	0.237248
KFast	0.1061		KFast	0.4609
SpanSlow	0.0129013		SpanMedium	0.125937
KSlow	0.0005769		Kmedium	0.1097
			SpanSlow	0.0167156
			KSlow	0.0202
Ra-Denominator	22.7542			2.49026
Q = Dose/TTR0					To calculate Clearance from the Pulse
Clearance = Ra/[conc]					Ra = I/TTR * 1/ffm
					Q = I/TTR0	TTR0 = Y0 in prism
[conc] = Q/plasma volume
					Concentration = Q/ffm
Plasma volume from
http://www.globalrph.com/body_fluid.cgi					Clearance = Ra/concentration = TTR0/TTRx	Unit is 1/min	TTRx = RA denominator
http://www.pharmpk.com/PK01/PK2001045.html
Total body water is 0.73 * ffm					To calculate the FSR		Holm L, O'Rourke B, Ebenstein D, Toth MJ, Bechshoeft R, Holstein-Rathlou NH, Kjaer M, Matthews DE. Determination of steady-state protein breakdown rate in vivo by the disappearance of protein-bound tracer-labeled amino acids: a method applicable in humans. American journal of physiology. 2013;304(8):E895-907. doi: 10.1152/ajpendo.00579.2012. PubMed PMID: 23423170; PMCID: 3625778.
Extracellular = 1/3 of total body water.					TTRx = TTRplateau * (1-EXP(-FSR*t))		Kelleher JK. Slides tracer course for FSR measurement2013.
					TTRx/TTRplateau = (1-EXP(-FSR*t))
Total Body Water TBW (2/3*TBWt) 46.7 0.67					EXP(-FSR*t) =1-TTRx/TTRplateau
					FSR = -LN(1-TTRx/TTRplateau)/t
Intracellular Fluid Volume ICF (2/3*TBWater) 31.1 0.44					ASR = Poolsize (Q) * FSR
Extracellular Fluid Volume ECF (1/3*TBWater) 15.6 0.222
Extravascular Fluid Vol EVF (2/3 * ECF) 10.4 0.148
aka Interstitual Fluid (ISF)
					Subject A to F
Intravascular Fluid Vol IVF (1/3 * ECF) 5.2 0.074					Prime and start IV infusion at 60 min.
Blood Volume)					In the spreadsheets of PHE5, TYR2, TYR10 and TRP5, the time were changed to match the other subjects protocol in which the prime was at 120
Plasma volume PV (IVF*(1-Hcrit)) 3.1 0.0444					Fitting for metabolites in Prism
Cell Volume CV (IVF*Hcrit) 2.1 0.0300					MetabolitePulse2
					Y=a1*exp(-k1*x)+ a2*exp(-k2*x)+ a3*exp(-k3*x) + plateau
******					MetabolitePulse3
Ronald E. Kavanagh. B.S. Pharm., Pharm.D., Ph.D.					Y=a1*exp(-k1*x)+ a2*exp(-k2*x)+ a3*exp(-k3*x)+ a4*exp(-k4*x)+ plateau
Food & Drug Administration
Office of Clinical Pharmacology and Biopharmaceutics
5600 Fishers Lane HFD-870
Rockville, MD 20857

## Sheet: 06CIT1
Mice>>	LowActive	HighActive
AUC	114.216	95.0516
SE	12.08	6.45302
Count	129	98
WBP (umol/g BW)	0.00875537	0.0105206
SE	0.000926012	0.00071424
Count	129	98
AUC in the postabsorptive condition
MetaboliteProduct2-0 _AUC
Best-fit values
a	0.5082	0.5099
k1	1.61	2.529
b	0.5086	0.51
k2	0.004464	0.005377
AUC1	0.3156	0.2016
AUC2	113.9	94.85
Std. Error
a	0.007321	0.005338
k1	0.1006	0.1778
b	0.005124	0.004072
k2	0.00051	0.000401
AUC1	0.02147	0.0151
AUC2	12.08	6.453
Lower 95% conf. limit (profile likelihood)
a	0.4937	0.4993
k1	1.419	2.215
b	0.4983	0.5018
k2	0.003452	0.004575
Upper 95% conf. limit (profile likelihood)
a	0.5228	0.5207
k1	1.857	3
b	0.519	0.5183
k2	0.005488	0.006186
Goodness of Fit
Degrees of Freedom	129	98
R square	0.9807	0.9931
Absolute Sum of Squares	0.08569	0.02811
Sy.x	0.02577	0.01694
Normality of Residuals
D'Agostino & Pearson omnibus K2	1.137	0.03043
P value	0.5665	0.9849
Passed normality test (alpha=0.05)?	Yes	Yes
P value summary	ns	ns
Constraints
a	a > 0	a > 0
k1	k1 > 0	k1 > 0
b	b > 0	b > 0
k2	k2 > 0	k2 > 0
Number of points
# of X values	547	560
# Y values analyzed	136	116
Outliers (excluded, Q=50%)	3	14

## Sheet: 06CIT5(5-13C5)
Mice>>	LowActive	HighActive
AUC	4.1563	0
SE	1.0307	#VALUE!
Count	21	9
WBP (umol/g BW)	0.240599	#DIV/0!
SE	0.0596651	#VALUE!
Count	21	9
AUC in the postabsorptive condition
MetaboliteProduct2-0 _AUC		Ambiguous
Best-fit values
a	0.3137	~ 0.00901
k1	1.084	~ 0.03171
b	0.1525	~ 0.07224
k2	0.03945	~ 0.0317
AUC1	0.2893	~ 0.2842
AUC2	3.867	~ 2.279
Std. Error
a	0.4755	~ 3086048477
k1	1.364	~ 87740
b	0.03495	~ 3086048477
k2	0.01676	~ 11636
AUC1	0.1411	~ 97336573435
AUC2	1.021	~ 97336573434
Lower 95% conf. limit (profile likelihood)
a	0.01782	(Very wide)
k1	???	(Very wide)
b	0.09469	(Very wide)
k2	0.01037	(Very wide)
Upper 95% conf. limit (profile likelihood)
a	+infinity	(Very wide)
k1	+infinity	(Very wide)
b	???	(Very wide)
k2	0.1591	(Very wide)
Goodness of Fit
Degrees of Freedom	21	9
R square	0.3112	0.3534
Absolute Sum of Squares	0.0492	0.004281
Sy.x	0.0484	0.02181
Normality of Residuals
D'Agostino & Pearson omnibus K2	1.13	0.3698
P value	0.5684	0.8312
Passed normality test (alpha=0.05)?	Yes	Yes
P value summary	ns	ns
Constraints
a	a > 0	a > 0
k1	k1 > 0	k1 > 0
b	b > 0	b > 0
k2	k2 > 0	k2 > 0
Number of points
# of X values	417	427
# Y values analyzed	25	15
Outliers (excluded, Q=50%)	0	2

## Sheet: 06CIT5(d4)
Mice>>	LowActive	HighActive
AUC	0.11637	0.09345
SE	0.00272435	0.00221057
Count	90	75
WBP (umol/g BW)	8.59328	10.7009
SE	0.201178	0.253131
Count	90	75
AUC in the postabsorptive condition
MetabolitePulse2-0 +AUC
Best-fit values
a	0.01674	0.01847
k1	0.4949	0.5219
b	0.00485	0.00302
k2	0.05875	0.05202
AUC1	0.03382	0.0354
AUC2	0.08255	0.05805
Std. Error
a	0.0004783	0.0004376
k1	0.02953	0.02275
b	0.0003187	0.0002196
k2	0.003833	0.004235
AUC1	0.001763	0.00121
AUC2	0.002077	0.00185
Lower 95% conf. limit (profile likelihood)
a	0.01581	0.01762
k1	0.438	0.4756
b	0.004178	0.002555
k2	0.0506	0.04283
Upper 95% conf. limit (profile likelihood)
a	0.01775	0.01941
k1	0.563	0.5757
b	0.005522	0.003525
k2	0.0668	0.06158
Goodness of Fit
Degrees of Freedom	90	75
R square	0.989	0.9925
Absolute Sum of Squares	8.956e-06	4.431e-06
Sy.x	0.0003155	0.0002431
Normality of Residuals
D'Agostino & Pearson omnibus K2	0.2401	0.278
P value	0.8869	0.8702
Passed normality test (alpha=0.05)?	Yes	Yes
P value summary	ns	ns
Constraints
a	a > 0	a > 0
k1	k1 > 0	k1 > 0
b	b > 0	b > 0
k2	k2 > 0	k2 > 0
Number of points
# of X values	494	506
# Y values analyzed	112	95
Outliers (excluded, Q=50%)	18	16

## Sheet: 06CIT5(d4) Metabolite
Mice>>	LowActive	HighActive
AUC	15.97	12.821
SE	0.373754	0.303266
Count	90	75
WBP (umol/g BW)	0.0626174	0.077997
SE	0.00146547	0.00184493
Count	90	75
AUC in the postabsorptive condition
MetabolitePulse2-0 +AUC
Best-fit values
a	2.297	2.534
k1	0.4949	0.5219
b	0.6654	0.4144
k2	0.05875	0.05202
AUC1	4.64	4.856
AUC2	11.33	7.965
Std. Error
a	0.06563	0.06004
k1	0.02953	0.02275
b	0.04373	0.03012
k2	0.003833	0.004235
AUC1	0.2418	0.166
AUC2	0.285	0.2538
Lower 95% conf. limit (profile likelihood)
a	2.17	2.417
k1	0.438	0.4756
b	0.5733	0.3505
k2	0.0506	0.04283
Upper 95% conf. limit (profile likelihood)
a	2.435	2.664
k1	0.563	0.5757
b	0.7577	0.4837
k2	0.0668	0.06158
Goodness of Fit
Degrees of Freedom	90	75
R square	0.989	0.9925
Absolute Sum of Squares	0.1686	0.08341
Sy.x	0.04328	0.03335
Normality of Residuals
D'Agostino & Pearson omnibus K2	0.2401	0.278
P value	0.8869	0.8702
Passed normality test (alpha=0.05)?	Yes	Yes
P value summary	ns	ns
Constraints
a	a > 0	a > 0
k1	k1 > 0	k1 > 0
b	b > 0	b > 0
k2	k2 > 0	k2 > 0
Number of points
# of X values	494	506
# Y values analyzed	112	95
Outliers (excluded, Q=50%)	18	16

## Sheet: 06CIT5(M5)
Mice>>	LowActive	HighActive
AUC	20.925	15.977
SE	0.606415	0.481046
Count	87	81
WBP (umol/g/min BW)	0.0477897	0.06259
SE	0.00138497	0.0018845
Count	87	81
AUC in the postabsorptive condition
MetabolitePulse2-0 +AUC
Best-fit values
a	1.727	2.428
k1	0.402	0.517
b	0.8185	0.5841
k2	0.0492	0.0518
AUC1	4.295	4.697
AUC2	16.63	11.28
Std. Error
a	0.08514	0.1001
k1	0.03953	0.03586
b	0.06415	0.04715
k2	0.003955	0.004763
AUC1	0.4036	0.2602
AUC2	0.4526	0.4046
Lower 95% conf. limit (profile likelihood)
a	1.56	2.236
k1	0.3277	0.4468
b	0.6775	0.4845
k2	0.04042	0.04161
Upper 95% conf. limit (profile likelihood)
a	1.906	2.648
k1	0.4986	0.6035
b	0.9493	0.6883
k2	0.05725	0.06219
Goodness of Fit
Degrees of Freedom	87	81
R square	0.978	0.9789
Absolute Sum of Squares	0.2891	0.2359
Sy.x	0.05764	0.05397
Normality of Residuals
D'Agostino & Pearson omnibus K2	0.8924	0.72
P value	0.6401	0.6977
Passed normality test (alpha=0.05)?	Yes	Yes
P value summary	ns	ns
Constraints
a	a > 0	a > 0
k1	k1 > 0	k1 > 0
b	b > 0	b > 0
k2	k2 > 0	k2 > 0
Number of points
# of X values	494	506
# Y values analyzed	107	97
Outliers (excluded, Q=50%)	16	12

## Sheet: 02GLU1(15N)
Mice>>	LowActive	HighActive
AUC	0.00092973	0.00114144
SE	9.81626e-05	0.000224803
Count	100	80
WBP (umol/g BW)	1075.58	876.086
SE	113.562	172.543
Count	100	80
AUC in the postabsorptive condition
MetabolitePulse2-0 +AUC
Best-fit values
a	2.22e-05	2.762e-05
k1	0.9393	0.9711
b	6.594e-06	6.728e-06
k2	0.007277	0.006043
AUC1	2.363e-05	2.844e-05
AUC2	0.0009061	0.001113
Std. Error
a	1.853e-06	3.199e-06
k1	0.06916	0.1006
b	1.212e-07	1.94e-07
k2	0.0009025	0.001369
AUC1	7.146e-07	1.189e-06
AUC2	9.816e-05	0.0002248
Lower 95% conf. limit (profile likelihood)
a	1.876e-05	2.242e-05
k1	0.8017	0.7986
b	6.34e-06	6.343e-06
k2	0.005411	0.003322
Upper 95% conf. limit (profile likelihood)
a	2.703e-05	3.549e-05
k1	1.109	1.197
b	6.843e-06	7.112e-06
k2	0.009121	0.008763
Goodness of Fit
Degrees of Freedom	100	80
R square	0.9488	0.914
Absolute Sum of Squares	2.175e-11	3.96e-11
Sy.x	4.663e-07	7.036e-07
Normality of Residuals
D'Agostino & Pearson omnibus K2	1.018	3.574
P value	0.601	0.1675
Passed normality test (alpha=0.05)?	Yes	Yes
P value summary	ns	ns
Constraints
a	a > 0	a > 0
k1	k1 > 0	k1 > 0
b	b > 0	b > 0
k2	k2 > 0	k2 > 0
Number of points
# of X values	494	506
# Y values analyzed	112	91
Outliers (excluded, Q=50%)	8	7

## Sheet: 02GLU2
Mice>>	LowActive	HighActive
AUC	0.10665	0.22688
SE	0.0127611	0.0833642
Count	42	48
WBP (umol/g BW)	9.37647	4.40762
SE	1.12193	1.61952
Count	42	48
AUC in the postabsorptive condition
MetabolitePulse2-0 +AUC
Best-fit values
a	0.03381	0.05833
k1	1.004	1.326
b	0.0006177	0.0005742
k2	0.008462	0.003139
AUC1	0.03366	0.04398
AUC2	0.07299	0.1829
Std. Error
a	0.0004814	0.002262
k1	0.01308	0.02702
b	2.256e-05	1.949e-05
k2	0.001744	0.001522
AUC1	0.0001693	0.000841
AUC2	0.01276	0.08336
Lower 95% conf. limit (profile likelihood)
a	0.03285	0.05401
k1	0.978	1.273
b	0.0005717	0.0005349
k2	0.004846	2.715e-05
Upper 95% conf. limit (profile likelihood)
a	0.03483	0.06337
k1	1.032	1.384
b	0.0006657	0.0006149
k2	0.01216	0.006306
Goodness of Fit
Degrees of Freedom	42	48
R square	0.9991	0.9978
Absolute Sum of Squares	1.402e-07	1.883e-07
Sy.x	5.778e-05	6.263e-05
Normality of Residuals
D'Agostino & Pearson omnibus K2	1.93	0.136
P value	0.381	0.9343
Passed normality test (alpha=0.05)?	Yes	Yes
P value summary	ns	ns
Constraints
a	a > 0	a > 0
k1	k1 > 0	k1 > 0
b	b > 0	b > 0
k2	k2 > 0	k2 > 0
Number of points
# of X values	494	506
# Y values analyzed	59	61
Outliers (excluded, Q=50%)	13	9

## Sheet: 02GLU2 Metabolite
Mice>>	LowActive	HighActive
AUC	20.985	44.655
SE	2.51022	16.4108
Count	42	48
WBP (umol/g BW)	0.0476531	0.0223939
SE	0.00570025	0.00822982
Count	42	48
AUC in the postabsorptive condition
MetabolitePulse2-0 +AUC
Best-fit values
a	6.654	11.48
k1	1.004	1.326
b	0.1216	0.113
k2	0.008462	0.003139
AUC1	6.625	8.655
AUC2	14.36	36
Std. Error
a	0.09474	0.4451
k1	0.01308	0.02702
b	0.00444	0.003835
k2	0.001744	0.001522
AUC1	0.03332	0.1655
AUC2	2.51	16.41
Lower 95% conf. limit (profile likelihood)
a	6.466	10.63
k1	0.978	1.273
b	0.1125	0.1053
k2	0.004846	2.717e-05
Upper 95% conf. limit (profile likelihood)
a	6.855	12.47
k1	1.032	1.384
b	0.131	0.121
k2	0.01216	0.006306
Goodness of Fit
Degrees of Freedom	42	48
R square	0.9991	0.9978
Absolute Sum of Squares	0.00543	0.007293
Sy.x	0.01137	0.01233
Normality of Residuals
D'Agostino & Pearson omnibus K2	1.93	0.136
P value	0.3809	0.9343
Passed normality test (alpha=0.05)?	Yes	Yes
P value summary	ns	ns
Constraints
a	a > 0	a > 0
k1	k1 > 0	k1 > 0
b	b > 0	b > 0
k2	k2 > 0	k2 > 0
Number of points
# of X values	494	506
# Y values analyzed	59	61
Outliers (excluded, Q=50%)	13	9

## Sheet: 05GLN2(15N2)
Mice>>	LowActive	HighActive
AUC	0.00573	0.007035
SE	0.000356432	0.00249104
Count	92	82
WBP (umol/g BW)	174.52	142.146
SE	10.856	50.333
Count	92	82
AUC in the postabsorptive condition
MetabolitePulse2-0 +AUC
Best-fit values
a	0.0006151	0.0003267
k1	0.3566	0.2464
b	0.0001192	8.28e-05
k2	0.02975	0.0145
AUC1	0.001725	0.001326
AUC2	0.004005	0.005709
Std. Error
a	6.128e-05	3.977e-05
k1	0.04279	0.05556
b	1.785e-05	2.378e-05
k2	0.006384	0.01023
AUC1	0.0001155	0.0002343
AUC2	0.0003372	0.00248
Lower 95% conf. limit (profile likelihood)
a	0.0005099	0.0002568
k1	0.2768	-infinity
b	8.202e-05	4.54e-05
k2	0.0152	-infinity
Upper 95% conf. limit (profile likelihood)
a	0.0007963	0.0004596
k1	0.4752	0.4221
b	0.00016	0.000136
k2	0.0433	0.03477
Goodness of Fit
Degrees of Freedom	92	82
R square	0.9429	0.8488
Absolute Sum of Squares	3.414e-08	5.232e-08
Sy.x	1.926e-05	2.526e-05
Normality of Residuals
D'Agostino & Pearson omnibus K2	7.357	1.721
P value	0.0253	0.423
Passed normality test (alpha=0.05)?	No	Yes
P value summary	*	ns
Constraints
a	a > 0	a > 0
k1	k1 > 0	k1 > 0
b	b > 0	b > 0
k2	k2 > 0	k2 > 0
Number of points
# of X values	448	459
# Y values analyzed	100	86
Outliers (excluded, Q=50%)	4	0

[truncated: 17 more sheets: 05GLN2(15N2) Metabolite, 05GLN2(13C2), 09GLY1, 10ARG2, 10ARG2 Metabolite, 10ARG5(d4), 10ARG5(M5), 22 PHE0 for Phe6 POS, 22 PHE0 Metabolite, 23ORN0(13C5), 23ORN5(d4), 23ORN5(M5), CIT>ARG, ARG>CIT, ARG>CIT Ratio, GLU >> GLN, GLN >> GLU]
